# Supplementary material for: The microbiota knows: handling-stress and diet transform the microbial landscape in the gut content of rainbow trout in RAS
Source: Anim Microbiome. 2023 Jun 29;5:33. doi: 10.1186/s42523-023-00253-9 (PMC10311755; doi:10.1186/s42523-023-00253-9)
Supplement: Supplementary file 2 — Supplementary Material 2. T1 to T8. Relative abundance data and statistical results from alpha and beta diversity (T1–T8) [file 42523_2023_253_MOESM2_ESM.xlsx]

## Sheet: T1_alpha_diversity
sample	treatment	variable	value
A86	A-0-V	Observed	32
A43	B-init	Observed	38
C87	B-1-V	Observed	29
B35	A-1-V	Observed	29
A94	A-0-F	Observed	29
D24	B-1-F	Observed	37
D04	B-1-F	Observed	31
D17	B-1-F	Observed	46
A81	A-0-V	Observed	29
D18	B-1-F	Observed	36
A83	A-0-V	Observed	34
A61	A-0-V	Observed	15
C85	B-1-V	Observed	41
A95	A-0-F	Observed	31
A56	A-0-V	Observed	30
D19	B-1-F	Observed	28
A28	B-init	Observed	44
A30	B-init	Observed	32
C79	B-1-V	Observed	27
A12	A-init	Observed	49
A40	B-init	Observed	36
A84	A-0-V	Observed	26
A74	A-0-V	Observed	34
A21	A-init	Observed	40
A31	B-init	Observed	39
A10	A-init	Observed	37
C83	B-1-V	Observed	32
D26	B-1-F	Observed	47
A85	A-0-V	Observed	40
A09	A-init	Observed	87
A20	A-init	Observed	57
A33	B-init	Observed	16
C38	B-0-V	Observed	29
A36	B-init	Observed	45
C86	B-1-V	Observed	49
A18	A-init	Observed	35
D20	B-1-F	Observed	37
A38	B-init	Observed	29
A82	A-0-V	Observed	40
A16	A-init	Observed	7
A44	B-init	Observed	39
A32	B-init	Observed	32
C97	B-1-V	Observed	51
A87	A-0-V	Observed	31
A17	A-init	Observed	94
A08	A-init	Observed	46
A69	A-0-V	Observed	30
C99	B-1-V	Observed	30
A45	B-init	Observed	26
D25	B-1-F	Observed	37
A57	A-0-V	Observed	25
A47	B-init	Observed	28
A71	A-0-V	Observed	34
A96	A-0-F	Observed	32
A02	A-init	Observed	40
A39	B-init	Observed	44
B34	A-1-V	Observed	33
B37	A-1-V	Observed	29
B51	A-1-V	Observed	45
B24	A-0-F	Observed	30
A01	A-init	Observed	41
A19	A-init	Observed	24
B63	A-1-V	Observed	32
B73	A-1-F	Observed	26
A04	A-init	Observed	42
A13	A-init	Observed	38
B52	A-1-V	Observed	30
B23	A-0-F	Observed	30
B48	A-1-V	Observed	44
B65	A-1-V	Observed	10
B60	A-1-V	Observed	25
A07	A-init	Observed	34
B53	A-1-V	Observed	19
B27	A-0-F	Observed	58
B49	A-1-V	Observed	23
A15	A-init	Observed	41
B61	A-1-V	Observed	28
B36	A-1-V	Observed	25
B26	A-0-F	Observed	25
B11	A-0-F	Observed	28
A34	B-init	Observed	39
A14	A-init	Observed	51
A03	A-init	Observed	37
B13	A-0-F	Observed	32
A11	A-init	Observed	57
B50	A-1-V	Observed	20
A29	B-init	Observed	33
B25	A-0-F	Observed	27
A35	B-init	Observed	38
B10	A-0-F	Observed	31
A41	B-init	Observed	33
B14	A-0-F	Observed	39
B47	A-1-V	Observed	25
B66	A-1-V	Observed	14
A37	B-init	Observed	18
B64	A-1-V	Observed	20
A06	A-init	Observed	16
A42	B-init	Observed	36
A05	A-init	Observed	51
B38	A-1-V	Observed	26
B40	A-1-V	Observed	21
B62	A-1-V	Observed	13
B21	A-0-F	Observed	32
B12	A-0-F	Observed	31
B39	A-1-V	Observed	19
B75	A-1-F	Observed	16
D05	B-1-F	Observed	24
C49	B-0-F	Observed	16
C56	B-0-F	Observed	23
D16	B-1-F	Observed	26
C63	B-0-F	Observed	22
C68	B-0-F	Observed	20
C53	B-0-F	Observed	18
C76	B-1-V	Observed	17
C44	B-0-F	Observed	16
C75	B-1-V	Observed	26
C39	B-0-V	Observed	21
C73	B-1-V	Observed	43
C74	B-1-V	Observed	22
A58	A-0-V	Observed	29
A70	A-0-V	Observed	38
B99	A-1-F	Observed	25
C16	B-0-V	Observed	24
A72	A-0-V	Observed	19
C02	A-1-F	Observed	27
A55	A-0-V	Observed	25
C35	B-0-V	Observed	25
B91	A-1-F	Observed	34
B92	A-1-F	Observed	19
C04	A-1-F	Observed	17
B79	A-1-F	Observed	32
C05	A-1-F	Observed	27
B88	A-1-F	Observed	31
B90	A-1-F	Observed	43
C17	B-0-V	Observed	30
B86	A-1-F	Observed	34
A73	A-0-V	Observed	17
B89	A-1-F	Observed	15
C33	B-0-V	Observed	22
C14	B-0-V	Observed	32
C34	B-0-V	Observed	16
A68	A-0-V	Observed	28
C01	A-1-F	Observed	6
B76	A-1-F	Observed	51
A48	B-init	Observed	33
A86	A-0-V	Shannon	3.00578
A43	B-init	Shannon	3.21312
C87	B-1-V	Shannon	2.88325
B35	A-1-V	Shannon	1.4839
A94	A-0-F	Shannon	2.74738
D24	B-1-F	Shannon	0.458004
D04	B-1-F	Shannon	2.91348
D17	B-1-F	Shannon	1.66868
A81	A-0-V	Shannon	2.56866
D18	B-1-F	Shannon	2.47894
A83	A-0-V	Shannon	2.84931
A61	A-0-V	Shannon	2.45729
C85	B-1-V	Shannon	3.24933
A95	A-0-F	Shannon	2.94939
A56	A-0-V	Shannon	2.5921
D19	B-1-F	Shannon	2.8518
A28	B-init	Shannon	3.37489
A30	B-init	Shannon	2.64006
C79	B-1-V	Shannon	2.52675
A12	A-init	Shannon	0.74389
A40	B-init	Shannon	3.18141
A84	A-0-V	Shannon	2.66998
A74	A-0-V	Shannon	1.43236
A21	A-init	Shannon	3.13824
A31	B-init	Shannon	2.93539
A10	A-init	Shannon	1.10641
C83	B-1-V	Shannon	2.68392
D26	B-1-F	Shannon	3.31237
A85	A-0-V	Shannon	3.20525
A09	A-init	Shannon	2.21176
A20	A-init	Shannon	1.13132
A33	B-init	Shannon	2.56878
C38	B-0-V	Shannon	2.78939
A36	B-init	Shannon	3.30357
C86	B-1-V	Shannon	3.54919
A18	A-init	Shannon	3.15171
D20	B-1-F	Shannon	2.79086
A38	B-init	Shannon	2.94679
A82	A-0-V	Shannon	3.21119
A16	A-init	Shannon	0.406083
A44	B-init	Shannon	3.21878
A32	B-init	Shannon	2.98848
C97	B-1-V	Shannon	3.11554
A87	A-0-V	Shannon	2.79891
A17	A-init	Shannon	1.66079
A08	A-init	Shannon	1.25472
A69	A-0-V	Shannon	2.79404
C99	B-1-V	Shannon	2.68592
A45	B-init	Shannon	2.55163
D25	B-1-F	Shannon	0.626655
A57	A-0-V	Shannon	2.41497
A47	B-init	Shannon	2.0193
A71	A-0-V	Shannon	2.91547
A96	A-0-F	Shannon	1.2781
A02	A-init	Shannon	2.42549
A39	B-init	Shannon	3.39407
B34	A-1-V	Shannon	2.6382
B37	A-1-V	Shannon	1.31754
B51	A-1-V	Shannon	2.99631
B24	A-0-F	Shannon	0.563562
A01	A-init	Shannon	1.41732
A19	A-init	Shannon	2.74727
B63	A-1-V	Shannon	2.47382
B73	A-1-F	Shannon	0.244452
A04	A-init	Shannon	2.99505
A13	A-init	Shannon	0.995327
B52	A-1-V	Shannon	2.50179
B23	A-0-F	Shannon	2.91765
B48	A-1-V	Shannon	2.98188
B65	A-1-V	Shannon	1.78763
B60	A-1-V	Shannon	0.524744
A07	A-init	Shannon	1.98563
B53	A-1-V	Shannon	2.54289
B27	A-0-F	Shannon	1.91195
B49	A-1-V	Shannon	1.67607
A15	A-init	Shannon	1.08153
B61	A-1-V	Shannon	2.84216
B36	A-1-V	Shannon	0.509558
B26	A-0-F	Shannon	2.9012
B11	A-0-F	Shannon	2.69763
A34	B-init	Shannon	3.0924
A14	A-init	Shannon	1.05071
A03	A-init	Shannon	1.63221
B13	A-0-F	Shannon	3.05174
A11	A-init	Shannon	2.35793
B50	A-1-V	Shannon	2.60108
A29	B-init	Shannon	3.11549
B25	A-0-F	Shannon	2.52229
A35	B-init	Shannon	3.30897
B10	A-0-F	Shannon	2.69421
A41	B-init	Shannon	2.98631
B14	A-0-F	Shannon	1.06312
B47	A-1-V	Shannon	1.76143
B66	A-1-V	Shannon	1.826
A37	B-init	Shannon	2.6302
B64	A-1-V	Shannon	2.36851
A06	A-init	Shannon	1.02455
A42	B-init	Shannon	2.68781
A05	A-init	Shannon	3.1949
B38	A-1-V	Shannon	2.76135
B40	A-1-V	Shannon	2.31373
B62	A-1-V	Shannon	1.86892
B21	A-0-F	Shannon	0.893109
B12	A-0-F	Shannon	2.17026
B39	A-1-V	Shannon	2.54883
B75	A-1-F	Shannon	2.20696
D05	B-1-F	Shannon	2.47046
C49	B-0-F	Shannon	2.24526
C56	B-0-F	Shannon	2.41981
D16	B-1-F	Shannon	2.29111
C63	B-0-F	Shannon	2.72272
C68	B-0-F	Shannon	0.777434
C53	B-0-F	Shannon	2.05809
C76	B-1-V	Shannon	0.0717498
C44	B-0-F	Shannon	2.26805
C75	B-1-V	Shannon	0.293929
C39	B-0-V	Shannon	1.85715
C73	B-1-V	Shannon	3.09146
C74	B-1-V	Shannon	0.682066
A58	A-0-V	Shannon	1.46247
A70	A-0-V	Shannon	0.719349
B99	A-1-F	Shannon	2.80827
C16	B-0-V	Shannon	0.212333
A72	A-0-V	Shannon	1.22515
C02	A-1-F	Shannon	1.01255
A55	A-0-V	Shannon	2.79985
C35	B-0-V	Shannon	0.462864
B91	A-1-F	Shannon	3.04643
B92	A-1-F	Shannon	0.274829
C04	A-1-F	Shannon	0.898054
B79	A-1-F	Shannon	0.829729
C05	A-1-F	Shannon	2.84339
B88	A-1-F	Shannon	2.05259
B90	A-1-F	Shannon	1.9367
C17	B-0-V	Shannon	0.991013
B86	A-1-F	Shannon	1.08196
A73	A-0-V	Shannon	0.899231
B89	A-1-F	Shannon	0.404795
C33	B-0-V	Shannon	1.09251
C14	B-0-V	Shannon	1.04863
C34	B-0-V	Shannon	1.20585
A68	A-0-V	Shannon	2.88
C01	A-1-F	Shannon	0.583041
B76	A-1-F	Shannon	2.58938
A48	B-init	Shannon	0.873817
A86	A-0-V	Simpson	0.932417
A43	B-init	Simpson	0.947793
C87	B-1-V	Simpson	0.921284
B35	A-1-V	Simpson	0.544755
A94	A-0-F	Simpson	0.902099
D24	B-1-F	Simpson	0.149305
D04	B-1-F	Simpson	0.918629
D17	B-1-F	Simpson	0.545524
A81	A-0-V	Simpson	0.849646
D18	B-1-F	Simpson	0.845578
A83	A-0-V	Simpson	0.89723
A61	A-0-V	Simpson	0.897903
C85	B-1-V	Simpson	0.941798
A95	A-0-F	Simpson	0.922501
A56	A-0-V	Simpson	0.874223
D19	B-1-F	Simpson	0.923518
A28	B-init	Simpson	0.952732
A30	B-init	Simpson	0.874971
C79	B-1-V	Simpson	0.877935
A12	A-init	Simpson	0.258663
A40	B-init	Simpson	0.942417
A84	A-0-V	Simpson	0.889079
A74	A-0-V	Simpson	0.537246
A21	A-init	Simpson	0.936428
A31	B-init	Simpson	0.921181
A10	A-init	Simpson	0.336774
C83	B-1-V	Simpson	0.886516
D26	B-1-F	Simpson	0.943991
A85	A-0-V	Simpson	0.941231
A09	A-init	Simpson	0.756627
A20	A-init	Simpson	0.512675
A33	B-init	Simpson	0.908203
C38	B-0-V	Simpson	0.890539
A36	B-init	Simpson	0.949476
C86	B-1-V	Simpson	0.960493
A18	A-init	Simpson	0.938809
D20	B-1-F	Simpson	0.890742
A38	B-init	Simpson	0.924999
A82	A-0-V	Simpson	0.945505
A16	A-init	Simpson	0.202612
A44	B-init	Simpson	0.934653
A32	B-init	Simpson	0.918998
C97	B-1-V	Simpson	0.940916
A87	A-0-V	Simpson	0.911815
A17	A-init	Simpson	0.633523
A08	A-init	Simpson	0.380069
A69	A-0-V	Simpson	0.917369
C99	B-1-V	Simpson	0.891505
A45	B-init	Simpson	0.874302
D25	B-1-F	Simpson	0.201211
A57	A-0-V	Simpson	0.860492
A47	B-init	Simpson	0.707425
A71	A-0-V	Simpson	0.921101
A96	A-0-F	Simpson	0.450676
A02	A-init	Simpson	0.785582
A39	B-init	Simpson	0.951885
B34	A-1-V	Simpson	0.868155
B37	A-1-V	Simpson	0.435615
B51	A-1-V	Simpson	0.917641
B24	A-0-F	Simpson	0.177331
A01	A-init	Simpson	0.44193
A19	A-init	Simpson	0.91112
B63	A-1-V	Simpson	0.846203
B73	A-1-F	Simpson	0.0833665
A04	A-init	Simpson	0.913951
A13	A-init	Simpson	0.31329
B52	A-1-V	Simpson	0.832323
B23	A-0-F	Simpson	0.928219
B48	A-1-V	Simpson	0.913713
B65	A-1-V	Simpson	0.76
B60	A-1-V	Simpson	0.163425
A07	A-init	Simpson	0.717253
B53	A-1-V	Simpson	0.896665
B27	A-0-F	Simpson	0.635036
B49	A-1-V	Simpson	0.625555
A15	A-init	Simpson	0.384879
B61	A-1-V	Simpson	0.914836
B36	A-1-V	Simpson	0.152745
B26	A-0-F	Simpson	0.929807
B11	A-0-F	Simpson	0.901773
A34	B-init	Simpson	0.929896
A14	A-init	Simpson	0.362581
A03	A-init	Simpson	0.528669
B13	A-0-F	Simpson	0.939069
A11	A-init	Simpson	0.733847
B50	A-1-V	Simpson	0.897008
A29	B-init	Simpson	0.941303
B25	A-0-F	Simpson	0.848916
A35	B-init	Simpson	0.953136
B10	A-0-F	Simpson	0.880192
A41	B-init	Simpson	0.913286
B14	A-0-F	Simpson	0.421513
B47	A-1-V	Simpson	0.618771
B66	A-1-V	Simpson	0.759266
A37	B-init	Simpson	0.913926
B64	A-1-V	Simpson	0.836511
A06	A-init	Simpson	0.539764
A42	B-init	Simpson	0.875815
A05	A-init	Simpson	0.933043
B38	A-1-V	Simpson	0.904107
B40	A-1-V	Simpson	0.858064
B62	A-1-V	Simpson	0.764004
B21	A-0-F	Simpson	0.293488
B12	A-0-F	Simpson	0.732092
B39	A-1-V	Simpson	0.903985
B75	A-1-F	Simpson	0.830885
D05	B-1-F	Simpson	0.872604
C49	B-0-F	Simpson	0.845057
C56	B-0-F	Simpson	0.819557
D16	B-1-F	Simpson	0.769724
C63	B-0-F	Simpson	0.918664
C68	B-0-F	Simpson	0.498681
C53	B-0-F	Simpson	0.761563
C76	B-1-V	Simpson	0.0185808
C44	B-0-F	Simpson	0.855738
C75	B-1-V	Simpson	0.11846
C39	B-0-V	Simpson	0.730367
C73	B-1-V	Simpson	0.930739
C74	B-1-V	Simpson	0.43051
A58	A-0-V	Simpson	0.577263
A70	A-0-V	Simpson	0.305452
B99	A-1-F	Simpson	0.922992
C16	B-0-V	Simpson	0.0590619
A72	A-0-V	Simpson	0.487462
C02	A-1-F	Simpson	0.470726
A55	A-0-V	Simpson	0.923135
C35	B-0-V	Simpson	0.178047
B91	A-1-F	Simpson	0.93235
B92	A-1-F	Simpson	0.0800108
C04	A-1-F	Simpson	0.324415
B79	A-1-F	Simpson	0.515871
C05	A-1-F	Simpson	0.92401
B88	A-1-F	Simpson	0.769377
B90	A-1-F	Simpson	0.624273
C17	B-0-V	Simpson	0.373261
B86	A-1-F	Simpson	0.427954
A73	A-0-V	Simpson	0.352472
B89	A-1-F	Simpson	0.215149
C33	B-0-V	Simpson	0.564402
C14	B-0-V	Simpson	0.415863
C34	B-0-V	Simpson	0.655972
A68	A-0-V	Simpson	0.912806
C01	A-1-F	Simpson	0.388889
B76	A-1-F	Simpson	0.885255
A48	B-init	Simpson	0.319051

## Sheet: T2_alpha_diverstity_statistics
OBSERVED
ANOVA			A				B
					F-value	p-value			F-value	p-value
(Intercept)					3226108	<.0001			11894706	<.0001
diet					22289	0.1738			130728	0.2905
stress					41161	0.0770			812099	0.0247
diet:stress					11434	0.3161			0.29995	0.6009
multiple contrasts
diet	stress		Estimate	Std. Error	t value	Pr(>|t|)	Estimate	Std. Error	t value	Pr(>|t|)
F - V	0		3.333	3.321	1.004	0.556	-4037	3297	-1224	0.437
F - V	1		1.638	3.982	0.411	0.899	-1042	4363	-0.239	0.965
F - V			2.486	2.593	0.959	0.366	-2540	2734	-0.929	0.384
stress		diet	Estimate	Std. Error	t value	Pr(>|t|)	Estimate	Std. Error	t value	Pr(>|t|)
0 - 1		F	5.541	4.152	1.334	0.376	-8777	3420	-2566	0.0697
0 - 1		V	3.846	3.106	1.238	0.425	-5782	4267	-1355	0.3725
0 - 1			4.693	2.593	1.81	0.108	-7279	2734	-2662	0.0324
SHANNON
ANOVA			A				B
					F-value	p-value			F-value	p-value
(Intercept)					25159819	<.0001			5846236	<.0001
diet					0.50499	0.4975			0.52793	0.4911
stress					458634	0.0646			312373	0.1205
diet:stress					0.34303	0.5742			0.75686	0.4131
multiple contrasts
diet	stress		Estimate	Std. Error	t value	Pr(>|t|)	Estimate	Std. Error	t value	Pr(>|t|)
F - V	0		-0.1848	0.3479	-0.531	0.84	0.9229	0.5518	1.672	0.246
F - V	1		-0.5896	0.3666	-1.609	0.261	-0.1427	0.5661	-0.252	0.961
F - V			-0.3872	0.2527	-1.532	0.164	0.3901	0.3953	0.987	0.357
stress		diet	Estimat	e Std. Erro	r t valu	e Pr(>|t|)	Estimate	Std. Error	t value	Pr(>|t|)
0 - 1		F	0.6566	0.4073	1.612	0.26	-0.09509	0.5388	0 -0.176	0.98
0 - 1		V	0.2518	0.2991	0.842	0.655	-1.16067	0.5784	9 -2.006	0.155
0 - 1			0.4542	0.2527	1.797	0.11	-0.6279	0.3953	-1.588	0.156
SIMPSON
ANOVA			A				B
					F-value	p-value			F-value	p-value
(Intercept)					25752749	<.0001			6486191	<.0001
diet					162851	0.2377			0.86328	0.3837
stress					286182	0.1292			147879	0.2634
diet:stress					0.45043	0.5210			0.85422	0.3861
multiple contrasts
diet	stress		Estimate	Std. Error	t value	Pr(>|t|)	Estimate	Std. Error	t value	Pr(>|t|)
F - V	0		0 -0.07338	0.10105	-0.726	0.726	0.32186	0.17011	1.892	0.182
F - V	1		0 -0.17330	0.10986	-1.577	0.272	-0.03971	0.17413	-0.228	0.968
F - V		0	0.12334	0.07463	-1.653	0.137	0.1411	0.1217	1.159	0.284
stress		diet	Estimate	Std. Error		Pr(>|t|)	Estimate	Std. Error	t value	Pr(>|t|)
0 - 1		F	0 0.15352	0.12127	1.266	0.41	0.08101	0.15929	0.509	0.852
0 - 1		V	0 0.05361	0.08703	0.616	0.792	-0.28055	0.18408	-1.524	0.3
0 - 1			0.10356	0.07463	1.388	0.203	-0.09977	0.12171	-0.82	0.439

## Sheet: T3_beta_diversity_statistics
	unweighted UNIFRAC		weighted UNIFRAC
A	adonis	pairwise comparison	adonis	pairwise comparison
stress	0.023		0.031
diet	0.282		0.03
stress:diet	0.033		0.017
A-0-V : A-0-F		0.557		0.798
A-1-V : A-1-F		0.046		0.008
A-0-V : A-1-V		0.055		0.394
A-0-F : A-1-F		0.028		0.022
B
stress	0.001		0.046
diet	0.557		0.137
stress:diet	0.19		0.111
B-0-V : B-0-F		0.096		0.208
B-1-V : B-1-F		0.783		0.277
B-0-V : B-1-V		0.109		0.093			q
B-0-F : B-1-F		0.002		0.084
initial sampling
A-init:B-init	0.001		0.001
pvalue adjustment: holm
* factor for discriminating inital samples and treated samples
Homogeneity of multivariate dispersions
A	Average	Pr(>F)	Average	Pr(>F)
1	0.3961	0.1958	0.3760	0.005118
0	0.3740		0.3255
F	0.3888	0.8438	0.3695	0.1013
V	0.3853		0.3397
B	Average	Pr(>F)	Average	Pr(>F)
1	0.3769	0.04184	0.3237	0.494
0	0.3371		0.3413
F	0.3748	0.7758	0.3159	0.1045
V	0.3702		0.3506

## Sheet: T4_phylum_rel_abund
treatment	Phylum	relative abundance %
A-0-F	Acidobacteriota	0
A-0-F	Actinobacteriota	19.6768
A-0-F	Armatimonadota	0
A-0-F	Bacteroidota	9.58354
A-0-F	Bdellovibrionota	0.0373641
A-0-F	Campilobacterota	0
A-0-F	Chloroflexi	0
A-0-F	Cyanobacteria	0
A-0-F	Deinococcota	0.0661054
A-0-F	Dependentiae	0
A-0-F	Desulfobacterota	4.87756
A-0-F	Firmicutes	31.2368
A-0-F	Fusobacteriota	16.6968
A-0-F	Gemmatimonadota	0
A-0-F	Hydrogenedentes	0
A-0-F	Myxococcota	0.364455
A-0-F	NB1-j	0
A-0-F	Nitrospirota	0
A-0-F	Patescibacteria	0.470119
A-0-F	Planctomycetota	0
A-0-F	Proteobacteria	16.8901
A-0-F	SAR324_clade(Marine_group_B)	0
A-0-F	Spirochaetota	0.0374481
A-0-F	Verrucomicrobiota	0.0630487
A-0-F	WPS-2	0
B-0-F	Acidobacteriota	0.505454
B-0-F	Actinobacteriota	19.953
B-0-F	Armatimonadota	0
B-0-F	Bacteroidota	2.89346
B-0-F	Bdellovibrionota	0
B-0-F	Campilobacterota	0
B-0-F	Chloroflexi	0.00272975
B-0-F	Cyanobacteria	0.00140009
B-0-F	Deinococcota	0
B-0-F	Dependentiae	0
B-0-F	Desulfobacterota	0.881898
B-0-F	Firmicutes	39.6172
B-0-F	Fusobacteriota	12.2455
B-0-F	Gemmatimonadota	0
B-0-F	Hydrogenedentes	0
B-0-F	Myxococcota	0
B-0-F	NB1-j	0
B-0-F	Nitrospirota	0
B-0-F	Patescibacteria	0.439053
B-0-F	Planctomycetota	0
B-0-F	Proteobacteria	23.4584
B-0-F	SAR324_clade(Marine_group_B)	0
B-0-F	Spirochaetota	0
B-0-F	Verrucomicrobiota	0.00194982
B-0-F	WPS-2	0
A-0-V	Acidobacteriota	0
A-0-V	Actinobacteriota	18.4666
A-0-V	Armatimonadota	0.001864
A-0-V	Bacteroidota	5.20803
A-0-V	Bdellovibrionota	0
A-0-V	Campilobacterota	0.0335526
A-0-V	Chloroflexi	0.018459
A-0-V	Cyanobacteria	0
A-0-V	Deinococcota	0
A-0-V	Dependentiae	0.0262671
A-0-V	Desulfobacterota	12.5527
A-0-V	Firmicutes	34.0189
A-0-V	Fusobacteriota	6.69105
A-0-V	Gemmatimonadota	0
A-0-V	Hydrogenedentes	0
A-0-V	Myxococcota	0.179751
A-0-V	NB1-j	0
A-0-V	Nitrospirota	0
A-0-V	Patescibacteria	0.192369
A-0-V	Planctomycetota	0.0927573
A-0-V	Proteobacteria	22.2941
A-0-V	SAR324_clade(Marine_group_B)	0.0419212
A-0-V	Spirochaetota	0.105527
A-0-V	Verrucomicrobiota	0.0762131
A-0-V	WPS-2	0
B-0-V	Acidobacteriota	0.0159557
B-0-V	Actinobacteriota	6.55717
B-0-V	Armatimonadota	0
B-0-V	Bacteroidota	1.77827
B-0-V	Bdellovibrionota	0.00664823
B-0-V	Campilobacterota	0.0166206
B-0-V	Chloroflexi	0
B-0-V	Cyanobacteria	0
B-0-V	Deinococcota	0
B-0-V	Dependentiae	0
B-0-V	Desulfobacterota	0.042435
B-0-V	Firmicutes	27.4356
B-0-V	Fusobacteriota	48.5707
B-0-V	Gemmatimonadota	0
B-0-V	Hydrogenedentes	0
B-0-V	Myxococcota	0.160545
B-0-V	NB1-j	0
B-0-V	Nitrospirota	0
B-0-V	Patescibacteria	0.122521
B-0-V	Planctomycetota	0
B-0-V	Proteobacteria	15.2159
B-0-V	SAR324_clade(Marine_group_B)	0
B-0-V	Spirochaetota	0.0776759
B-0-V	Verrucomicrobiota	0
B-0-V	WPS-2	0
A-1-F	Acidobacteriota	0
A-1-F	Actinobacteriota	10.916
A-1-F	Armatimonadota	0
A-1-F	Bacteroidota	2.4631
A-1-F	Bdellovibrionota	0
A-1-F	Campilobacterota	0.04959
A-1-F	Chloroflexi	0.0824577
A-1-F	Cyanobacteria	0
A-1-F	Deinococcota	0
A-1-F	Dependentiae	0
A-1-F	Desulfobacterota	1.32885
A-1-F	Firmicutes	21.7715
A-1-F	Fusobacteriota	37.5872
A-1-F	Gemmatimonadota	0
A-1-F	Hydrogenedentes	0
A-1-F	Myxococcota	0.0253597
A-1-F	NB1-j	0
A-1-F	Nitrospirota	0
A-1-F	Patescibacteria	0.104254
A-1-F	Planctomycetota	0
A-1-F	Proteobacteria	25.2308
A-1-F	SAR324_clade(Marine_group_B)	0
A-1-F	Spirochaetota	0.238636
A-1-F	Verrucomicrobiota	0.202294
A-1-F	WPS-2	0
B-1-F	Acidobacteriota	0
B-1-F	Actinobacteriota	20.7008
B-1-F	Armatimonadota	0
B-1-F	Bacteroidota	2.94334
B-1-F	Bdellovibrionota	0
B-1-F	Campilobacterota	0
B-1-F	Chloroflexi	0.0218127
B-1-F	Cyanobacteria	0
B-1-F	Deinococcota	0.125215
B-1-F	Dependentiae	0.00350795
B-1-F	Desulfobacterota	8.99034
B-1-F	Firmicutes	38.9429
B-1-F	Fusobacteriota	4.35097
B-1-F	Gemmatimonadota	0
B-1-F	Hydrogenedentes	0
B-1-F	Myxococcota	0.136833
B-1-F	NB1-j	0
B-1-F	Nitrospirota	0
B-1-F	Patescibacteria	0.204179
B-1-F	Planctomycetota	0.000978474
B-1-F	Proteobacteria	22.7262
B-1-F	SAR324_clade(Marine_group_B)	0
B-1-F	Spirochaetota	0.332606
B-1-F	Verrucomicrobiota	0.52038
B-1-F	WPS-2	0
A-1-V	Acidobacteriota	0
A-1-V	Actinobacteriota	26.4801
A-1-V	Armatimonadota	0
A-1-V	Bacteroidota	3.44805
A-1-V	Bdellovibrionota	0.0261752
A-1-V	Campilobacterota	0
A-1-V	Chloroflexi	0.13801
A-1-V	Cyanobacteria	0
A-1-V	Deinococcota	0
A-1-V	Dependentiae	0
A-1-V	Desulfobacterota	2.18477
A-1-V	Firmicutes	28.6601
A-1-V	Fusobacteriota	22.2321
A-1-V	Gemmatimonadota	0.00978809
A-1-V	Hydrogenedentes	0
A-1-V	Myxococcota	0.768044
A-1-V	NB1-j	0
A-1-V	Nitrospirota	0.00489404
A-1-V	Patescibacteria	1.10823
A-1-V	Planctomycetota	0
A-1-V	Proteobacteria	13.6608
A-1-V	SAR324_clade(Marine_group_B)	0
A-1-V	Spirochaetota	1.06923
A-1-V	Verrucomicrobiota	0.209716
A-1-V	WPS-2	0
B-1-V	Acidobacteriota	0.190231
B-1-V	Actinobacteriota	16.8352
B-1-V	Armatimonadota	0
B-1-V	Bacteroidota	5.59623
B-1-V	Bdellovibrionota	0
B-1-V	Campilobacterota	0.0132943
B-1-V	Chloroflexi	0.153022
B-1-V	Cyanobacteria	0
B-1-V	Deinococcota	0.0103896
B-1-V	Dependentiae	0.0406342
B-1-V	Desulfobacterota	5.00236
B-1-V	Firmicutes	27.398
B-1-V	Fusobacteriota	26.786
B-1-V	Gemmatimonadota	0
B-1-V	Hydrogenedentes	0
B-1-V	Myxococcota	0.24375
B-1-V	NB1-j	0
B-1-V	Nitrospirota	0
B-1-V	Patescibacteria	0.342626
B-1-V	Planctomycetota	0.025974
B-1-V	Proteobacteria	16.8416
B-1-V	SAR324_clade(Marine_group_B)	0.125094
B-1-V	Spirochaetota	0.0785904
B-1-V	Verrucomicrobiota	0.316906
B-1-V	WPS-2	0

## Sheet: T5_genus_rel_abund
	OTU	treatment	sample	Abundance	Kingdom	Phylum	Class	Order	Family	Genus
80549	da051f8785a18aba1cbe2fdff40d6054	B-0-V	C15	13.2951	d__Bacteria	Bacteroidota	Bacteroidia	Flavobacteriales	Flavobacteriaceae	Flavobacterium
80546	da051f8785a18aba1cbe2fdff40d6054	B-0-V	C19	12.111	d__Bacteria	Bacteroidota	Bacteroidia	Flavobacteriales	Flavobacteriaceae	Flavobacterium
80565	da051f8785a18aba1cbe2fdff40d6054	A-0-F	B08	10.6951	d__Bacteria	Bacteroidota	Bacteroidia	Flavobacteriales	Flavobacteriaceae	Flavobacterium
80435	da051f8785a18aba1cbe2fdff40d6054	A-1-F	B77	10.458	d__Bacteria	Bacteroidota	Bacteroidia	Flavobacteriales	Flavobacteriaceae	Flavobacterium
80467	da051f8785a18aba1cbe2fdff40d6054	B-0-V	C29	10.2211	d__Bacteria	Bacteroidota	Bacteroidia	Flavobacteriales	Flavobacteriaceae	Flavobacterium
80521	da051f8785a18aba1cbe2fdff40d6054	A-0-F	A97	8.51686	d__Bacteria	Bacteroidota	Bacteroidia	Flavobacteriales	Flavobacteriaceae	Flavobacterium
80740	da3fd1a55a332ea87aa1da2b633d54b2	A-0-F	B14	7.62956	d__Bacteria	Firmicutes	Bacilli	Lactobacillales	Streptococcaceae	Streptococcus
80522	da051f8785a18aba1cbe2fdff40d6054	B-0-V	C13	6.3757	d__Bacteria	Bacteroidota	Bacteroidia	Flavobacteriales	Flavobacteriaceae	Flavobacterium
15832	2b2a175f73b00cdb81c307eb90ccf357	A-0-F	A97	5.18332	d__Bacteria	Proteobacteria	Gammaproteobacteria	Burkholderiales	Comamonadaceae	Hydrogenophaga
70006	c3346a52d418496e040603b87e20bc09	A-1-V	B51	4.91559	d__Bacteria	Actinobacteriota	Acidimicrobiia	Microtrichales	Iamiaceae	Iamia
64182	b815668a1e362dc6a897d2895c351449	A-0-F	B01	4.8884	d__Bacteria	Proteobacteria	Gammaproteobacteria	Pseudomonadales	Moraxellaceae	Acinetobacter
11641	242e934647b5b1e487822f49d3d63fcb	B-0-V	C13	4.82898	d__Bacteria	Desulfobacterota	Desulfuromonadia	Bradymonadales	Bradymonadales	Bradymonadales
34908	65a04821d94e55138e086938e402beb8	A-0-F	A97	4.75654	d__Bacteria	Gemmatimonadota	Gemmatimonadetes	Gemmatimonadales	Gemmatimonadaceae	Gemmatimonas
25192	48cb184415f98a446e793faad901d64e	A-0-F	B12	4.52611	d__Bacteria	Proteobacteria	Gammaproteobacteria	Vibrionales	Vibrionaceae	Photobacterium
2982	0968de234aa6e7ec73c7343a794851e4	B-0-V	C15	4.39459	d__Bacteria	Bacteroidota	Bacteroidia	Chitinophagales	Saprospiraceae	uncultured
50961	8e66bf7703f87a3697ee97516a989376	A-0-F	A97	4.13323	d__Bacteria	Proteobacteria	Alphaproteobacteria	Micavibrionales	uncultured	uncultured
15805	2b2a175f73b00cdb81c307eb90ccf357	B-0-V	C13	4.1277	d__Bacteria	Proteobacteria	Gammaproteobacteria	Burkholderiales	Comamonadaceae	Hydrogenophaga
34898	65a04821d94e55138e086938e402beb8	B-0-V	C13	4.08955	d__Bacteria	Gemmatimonadota	Gemmatimonadetes	Gemmatimonadales	Gemmatimonadaceae	Gemmatimonas
2965	0968de234aa6e7ec73c7343a794851e4	B-0-V	C13	4.07	d__Bacteria	Bacteroidota	Bacteroidia	Chitinophagales	Saprospiraceae	uncultured
72267	c6f26b958dcb448ae404af602ea09774	B-0-V	C15	3.88997	d__Bacteria	Proteobacteria	Gammaproteobacteria	Alteromonadales	Alteromonadaceae	Rheinheimera
11635	242e934647b5b1e487822f49d3d63fcb	A-0-F	B08	3.73242	d__Bacteria	Desulfobacterota	Desulfuromonadia	Bradymonadales	Bradymonadales	Bradymonadales
47068	887a09354d908590ad7bb6d121043e8a	A-0-F	B14	3.65083	d__Bacteria	Firmicutes	Negativicutes	Veillonellales-Selenomonadales	Veillonellaceae	Veillonella
42056	7dc68bec82a93fad5e49c221636d2ec1	A-0-F	A97	3.54892	d__Bacteria	Proteobacteria	Gammaproteobacteria	Burkholderiales	Comamonadaceae	Rhodoferax
80479	da051f8785a18aba1cbe2fdff40d6054	B-0-V	C28	3.46278	d__Bacteria	Bacteroidota	Bacteroidia	Flavobacteriales	Flavobacteriaceae	Flavobacterium
40844	7a793c7d4b9e1a65e9013f053b5854f5	A-0-F	A97	3.45518	d__Bacteria	Proteobacteria	Gammaproteobacteria	Aeromonadales	Aeromonadaceae	Aeromonas
2977	0968de234aa6e7ec73c7343a794851e4	B-0-V	C29	3.4319	d__Bacteria	Bacteroidota	Bacteroidia	Chitinophagales	Saprospiraceae	uncultured
9415	1ed72b3487b42affd1ce9152f0f0fd52	A-1-V	B51	3.42745	d__Bacteria	Patescibacteria	Saccharimonadia	Saccharimonadales	Saccharimonadales	Saccharimonadales
27764	4ea7f2ddf54bcf24a836111c0ae2c98e	A-0-F	A97	3.41184	d__Bacteria	Verrucomicrobiota	Verrucomicrobiae	Verrucomicrobiales	Rubritaleaceae	Luteolibacter
97790	fdc1a7c3ebe3c43c9205147181cadf6b	A-1-F	B76	3.39699	d__Bacteria	Actinobacteriota	Actinobacteria	Corynebacteriales	Corynebacteriaceae	Corynebacterium
34922	65a04821d94e55138e086938e402beb8	A-0-F	B08	3.36239	d__Bacteria	Gemmatimonadota	Gemmatimonadetes	Gemmatimonadales	Gemmatimonadaceae	Gemmatimonas
80626	da3fd1a55a332ea87aa1da2b633d54b2	B-1-V	C87	3.35988	d__Bacteria	Firmicutes	Bacilli	Lactobacillales	Streptococcaceae	Streptococcus
15797	2b2a175f73b00cdb81c307eb90ccf357	B-0-V	C19	3.25584	d__Bacteria	Proteobacteria	Gammaproteobacteria	Burkholderiales	Comamonadaceae	Hydrogenophaga
86588	e81a37d525623e17d4092ba2a35c435f	B-1-F	D18	3.16238	d__Bacteria	Actinobacteriota	Actinobacteria	Micrococcales	Microbacteriaceae	Microbacterium
27749	4ea7f2ddf54bcf24a836111c0ae2c98e	B-0-V	C13	3.12171	d__Bacteria	Verrucomicrobiota	Verrucomicrobiae	Verrucomicrobiales	Rubritaleaceae	Luteolibacter
73317	c9d4d53244ba11139393a5056692ffe4	B-0-V	C29	3.05562	d__Bacteria	Proteobacteria	Alphaproteobacteria	Rhodobacterales	Rhodobacteraceae	Pseudorhodobacter
67362	bd54f705eca26522d89f89b670e5b43a	B-0-V	C17	3.02595	d__Bacteria	Firmicutes	Bacilli	Mycoplasmatales	Mycoplasmataceae	Mycoplasma
68441	bfad690571983692244717f38b9c41c7	B-1-V	C85	2.96817	d__Bacteria	Bacteroidota	Bacteroidia	Bacteroidales	Bacteroidaceae	Bacteroides
78264	d44141885a7d3acb1d76e8b646515edf	B-0-V	C23	2.96774	d__Bacteria	Proteobacteria	Alphaproteobacteria	Sphingomonadales	Sphingomonadaceae	Sphingomonas
82751	dcdf220234a342507a50899ecea1d558	B-0-F	C55	2.92953	d__Bacteria	Fusobacteriota	Fusobacteriia	Fusobacteriales	Fusobacteriaceae	Cetobacterium
74981	cc512e28c4698b4ecf9a3cbd1d40412b	B-0-V	C15	2.88664	d__Bacteria	Proteobacteria	Gammaproteobacteria	Pseudomonadales	Pseudomonadaceae	Pseudomonas
27811	4ea7f2ddf54bcf24a836111c0ae2c98e	A-0-F	B08	2.8702	d__Bacteria	Verrucomicrobiota	Verrucomicrobiae	Verrucomicrobiales	Rubritaleaceae	Luteolibacter
81355	daa4f1dac916ad5bfe95a26e5143f993	A-init	A11	2.85644	d__Bacteria	Firmicutes	Bacilli	Lactobacillales	Lactobacillaceae	Lactobacillus
17532	3107d85bb7caaf7e6f959c84e9e96801	A-1-F	B77	2.8499	d__Bacteria	Proteobacteria	Alphaproteobacteria	Sphingomonadales	Sphingomonadaceae	Novosphingobium
42068	7dc68bec82a93fad5e49c221636d2ec1	B-0-V	C13	2.77745	d__Bacteria	Proteobacteria	Gammaproteobacteria	Burkholderiales	Comamonadaceae	Rhodoferax
35738	6962b0f46e105557931cf60ba7cbce79	A-0-F	A97	2.74653	d__Bacteria	Verrucomicrobiota	Verrucomicrobiae	Verrucomicrobiales	Verrucomicrobiaceae	uncultured
5804	1427c1fc0fd50e1e2e558ffc1dcbf728	B-0-V	C15	2.74235	d__Bacteria	Bacteroidota	Bacteroidia	Sphingobacteriales	Sphingobacteriaceae	Pedobacter
53806	95595a8e5962ef69862b877b403c5943	B-init	A45	2.73652	d__Bacteria	Firmicutes	Bacilli	Staphylococcales	Staphylococcaceae	Staphylococcus
73416	c9d4d53244ba11139393a5056692ffe4	A-1-F	B77	2.73637	d__Bacteria	Proteobacteria	Alphaproteobacteria	Rhodobacterales	Rhodobacteraceae	Pseudorhodobacter
27412	4daa37a0c07fb07386d3e67d2928369d	A-0-F	A97	2.73326	d__Bacteria	Bacteroidota	Bacteroidia	Chitinophagales	Chitinophagaceae	Edaphobaculum
15834	2b2a175f73b00cdb81c307eb90ccf357	B-0-V	C15	2.69335	d__Bacteria	Proteobacteria	Gammaproteobacteria	Burkholderiales	Comamonadaceae	Hydrogenophaga
64118	b815668a1e362dc6a897d2895c351449	B-0-V	C19	2.68185	d__Bacteria	Proteobacteria	Gammaproteobacteria	Pseudomonadales	Moraxellaceae	Acinetobacter
11668	242e934647b5b1e487822f49d3d63fcb	A-0-F	A97	2.67788	d__Bacteria	Desulfobacterota	Desulfuromonadia	Bradymonadales	Bradymonadales	Bradymonadales
18172	33f214407d43560a88e3f261b82f5ec0	B-0-V	C13	2.66913	d__Bacteria	Bdellovibrionota	Bdellovibrionia	Bdellovibrionales	Bdellovibrionaceae	Bdellovibrio
73287	c9d4d53244ba11139393a5056692ffe4	B-0-V	C19	2.66441	d__Bacteria	Proteobacteria	Alphaproteobacteria	Rhodobacterales	Rhodobacteraceae	Pseudorhodobacter
96930	fd0887872e89951a41489518f3c9c75b	A-0-V	A60	2.63632	d__Bacteria	Firmicutes	Clostridia	Clostridia_UCG-014	Clostridia_UCG-014	Clostridia_UCG-014
74941	cc512e28c4698b4ecf9a3cbd1d40412b	A-0-F	A97	2.62324	d__Bacteria	Proteobacteria	Gammaproteobacteria	Pseudomonadales	Pseudomonadaceae	Pseudomonas
15830	2b2a175f73b00cdb81c307eb90ccf357	A-1-F	B77	2.61948	d__Bacteria	Proteobacteria	Gammaproteobacteria	Burkholderiales	Comamonadaceae	Hydrogenophaga
53701	95595a8e5962ef69862b877b403c5943	B-init	A39	2.60276	d__Bacteria	Firmicutes	Bacilli	Staphylococcales	Staphylococcaceae	Staphylococcus
97817	fdc1a7c3ebe3c43c9205147181cadf6b	A-0-F	B23	2.59788	d__Bacteria	Actinobacteriota	Actinobacteria	Corynebacteriales	Corynebacteriaceae	Corynebacterium
15833	2b2a175f73b00cdb81c307eb90ccf357	A-0-F	B08	2.59621	d__Bacteria	Proteobacteria	Gammaproteobacteria	Burkholderiales	Comamonadaceae	Hydrogenophaga
8383	1bb97bf25933f6cc49a1e7b938128aa4	A-0-F	A97	2.55997	d__Bacteria	Bacteroidota	Bacteroidia	Cytophagales	Spirosomaceae	Runella
2979	0968de234aa6e7ec73c7343a794851e4	A-0-F	B08	2.55188	d__Bacteria	Bacteroidota	Bacteroidia	Chitinophagales	Saprospiraceae	uncultured
25807	49c049ad428fded8952f1124f8648c69	B-0-V	C19	2.5502	d__Bacteria	Bacteroidota	Bacteroidia	Cytophagales	Spirosomaceae	Lacihabitans
18249	33f214407d43560a88e3f261b82f5ec0	A-1-F	B77	2.54363	d__Bacteria	Bdellovibrionota	Bdellovibrionia	Bdellovibrionales	Bdellovibrionaceae	Bdellovibrio
64097	b815668a1e362dc6a897d2895c351449	B-1-F	D05	2.54088	d__Bacteria	Proteobacteria	Gammaproteobacteria	Pseudomonadales	Moraxellaceae	Acinetobacter
53791	95595a8e5962ef69862b877b403c5943	A-0-V	A57	2.53286	d__Bacteria	Firmicutes	Bacilli	Staphylococcales	Staphylococcaceae	Staphylococcus
64956	ba53d1a657c5f3cb29b47ca06f6e5ec7	A-1-F	B77	2.48607	d__Bacteria	Proteobacteria	Gammaproteobacteria	Xanthomonadales	Xanthomonadaceae	Pseudoxanthomonas
81282	daa4f1dac916ad5bfe95a26e5143f993	B-1-V	C78	2.47588	d__Bacteria	Firmicutes	Bacilli	Lactobacillales	Lactobacillaceae	Lactobacillus
64168	b815668a1e362dc6a897d2895c351449	A-0-V	A81	2.45046	d__Bacteria	Proteobacteria	Gammaproteobacteria	Pseudomonadales	Moraxellaceae	Acinetobacter
92100	f3cc08e9eadff3e46f4c038539bad3f5	B-0-V	C13	2.44294	d__Bacteria	Desulfobacterota	Desulfuromonadia	PB19	PB19	PB19
50937	8e66bf7703f87a3697ee97516a989376	A-1-F	B77	2.43821	d__Bacteria	Proteobacteria	Alphaproteobacteria	Micavibrionales	uncultured	uncultured
52164	92a041c7da1bfe1de366dfda713479db	A-1-F	B90	2.43621	d__Bacteria	Firmicutes	Clostridia	Peptostreptococcales-Tissierellales	Peptostreptococcales-Tissierellales	Anaerococcus
18184	33f214407d43560a88e3f261b82f5ec0	A-0-F	A97	2.42403	d__Bacteria	Bdellovibrionota	Bdellovibrionia	Bdellovibrionales	Bdellovibrionaceae	Bdellovibrio
81266	daa4f1dac916ad5bfe95a26e5143f993	B-init	A28	2.41165	d__Bacteria	Firmicutes	Bacilli	Lactobacillales	Lactobacillaceae	Lactobacillus
58706	a30c9bd95d2c785b06db09d68e5d7625	A-1-F	B77	2.40126	d__Bacteria	Proteobacteria	Alphaproteobacteria	Rickettsiales	SM2D12	SM2D12
13894	28c2bd6c98386b1c2d93416a34863f56	B-0-V	C28	2.39192	d__Bacteria	Verrucomicrobiota	Verrucomicrobiae	Pedosphaerales	Pedosphaeraceae	SH3-11
17541	3107d85bb7caaf7e6f959c84e9e96801	B-0-V	C19	2.38299	d__Bacteria	Proteobacteria	Alphaproteobacteria	Sphingomonadales	Sphingomonadaceae	Novosphingobium
74925	cc512e28c4698b4ecf9a3cbd1d40412b	B-0-V	C13	2.37763	d__Bacteria	Proteobacteria	Gammaproteobacteria	Pseudomonadales	Pseudomonadaceae	Pseudomonas
51787	907b8303cdc11126120db5802d1fda2d	B-0-V	C29	2.37321	d__Bacteria	Bacteroidota	Bacteroidia	Cytophagales	Spirosomaceae	Flectobacillus
97895	fdc1a7c3ebe3c43c9205147181cadf6b	B-1-F	D19	2.36326	d__Bacteria	Actinobacteriota	Actinobacteria	Corynebacteriales	Corynebacteriaceae	Corynebacterium
14401	297fb40b31a95eb931db64679c22b31e	A-1-F	B77	2.35891	d__Bacteria	Proteobacteria	Alphaproteobacteria	Rhizobiales	Devosiaceae	Devosia
15403	2aa2e81fe532c2ac1175fda6ce97e696	B-0-V	C15	2.32753	d__Bacteria	Bacteroidota	Bacteroidia	Chitinophagales	uncultured	uncultured
64200	b815668a1e362dc6a897d2895c351449	A-1-F	B77	2.30102	d__Bacteria	Proteobacteria	Gammaproteobacteria	Pseudomonadales	Moraxellaceae	Acinetobacter
67341	bd54f705eca26522d89f89b670e5b43a	B-0-V	C23	2.28213	d__Bacteria	Firmicutes	Bacilli	Mycoplasmatales	Mycoplasmataceae	Mycoplasma
27786	4ea7f2ddf54bcf24a836111c0ae2c98e	A-1-F	B77	2.27639	d__Bacteria	Verrucomicrobiota	Verrucomicrobiae	Verrucomicrobiales	Rubritaleaceae	Luteolibacter
27758	4ea7f2ddf54bcf24a836111c0ae2c98e	B-0-V	C19	2.27149	d__Bacteria	Verrucomicrobiota	Verrucomicrobiae	Verrucomicrobiales	Rubritaleaceae	Luteolibacter
73273	c9d4d53244ba11139393a5056692ffe4	A-0-F	A97	2.22519	d__Bacteria	Proteobacteria	Alphaproteobacteria	Rhodobacterales	Rhodobacteraceae	Pseudorhodobacter
53726	95595a8e5962ef69862b877b403c5943	B-0-F	C54	2.19958	d__Bacteria	Firmicutes	Bacilli	Staphylococcales	Staphylococcaceae	Staphylococcus
61073	af1949643a84e65f00778293ab517abb	A-0-F	B08	2.19629	d__Bacteria	Proteobacteria	Alphaproteobacteria	Rhodobacterales	Rhodobacteraceae	Rhodobacter
18159	33f214407d43560a88e3f261b82f5ec0	B-0-V	C19	2.19018	d__Bacteria	Bdellovibrionota	Bdellovibrionia	Bdellovibrionales	Bdellovibrionaceae	Bdellovibrio
2916	0968de234aa6e7ec73c7343a794851e4	A-0-F	A97	2.18553	d__Bacteria	Bacteroidota	Bacteroidia	Chitinophagales	Saprospiraceae	uncultured
74966	cc512e28c4698b4ecf9a3cbd1d40412b	A-0-F	B08	2.18404	d__Bacteria	Proteobacteria	Gammaproteobacteria	Pseudomonadales	Pseudomonadaceae	Pseudomonas
73298	c9d4d53244ba11139393a5056692ffe4	B-0-V	C15	2.17236	d__Bacteria	Proteobacteria	Alphaproteobacteria	Rhodobacterales	Rhodobacteraceae	Pseudorhodobacter
31247	59691f971f4053e44ce26b13ca869aee	A-0-F	A97	2.17227	d__Bacteria	Proteobacteria	Gammaproteobacteria	Legionellales	Legionellaceae	Legionella
50887	8e66bf7703f87a3697ee97516a989376	B-0-V	C19	2.15564	d__Bacteria	Proteobacteria	Alphaproteobacteria	Micavibrionales	uncultured	uncultured
92018	f3cc08e9eadff3e46f4c038539bad3f5	B-0-V	C29	2.1522	d__Bacteria	Desulfobacterota	Desulfuromonadia	PB19	PB19	PB19
68409	bfad690571983692244717f38b9c41c7	A-init	A21	2.14533	d__Bacteria	Bacteroidota	Bacteroidia	Bacteroidales	Bacteroidaceae	Bacteroides
3030	0968de234aa6e7ec73c7343a794851e4	B-0-V	C28	2.1438	d__Bacteria	Bacteroidota	Bacteroidia	Chitinophagales	Saprospiraceae	uncultured
92140	f3cc08e9eadff3e46f4c038539bad3f5	A-0-F	A97	2.13688	d__Bacteria	Desulfobacterota	Desulfuromonadia	PB19	PB19	PB19
19777	39588ae5a2fba3ddc3cad7a75d195554	A-0-V	A56	2.13305	d__Bacteria	Firmicutes	Clostridia	Lachnospirales	Lachnospiraceae	[Eubacterium]_hallii_group
59018	a377a0aa64791a373b201d7652d0b713	B-0-V	C28	2.11254	d__Bacteria	Proteobacteria	Gammaproteobacteria	Xanthomonadales	Rhodanobacteraceae	Dokdonella
73294	c9d4d53244ba11139393a5056692ffe4	A-init	A17	2.11139	d__Bacteria	Proteobacteria	Alphaproteobacteria	Rhodobacterales	Rhodobacteraceae	Pseudorhodobacter
61060	af1949643a84e65f00778293ab517abb	A-0-F	A97	2.10898	d__Bacteria	Proteobacteria	Alphaproteobacteria	Rhodobacterales	Rhodobacteraceae	Rhodobacter
27774	4ea7f2ddf54bcf24a836111c0ae2c98e	B-0-V	C15	2.10677	d__Bacteria	Verrucomicrobiota	Verrucomicrobiae	Verrucomicrobiales	Rubritaleaceae	Luteolibacter
52099	92a041c7da1bfe1de366dfda713479db	A-init	A02	2.10595	d__Bacteria	Firmicutes	Clostridia	Peptostreptococcales-Tissierellales	Peptostreptococcales-Tissierellales	Anaerococcus
72243	c6f26b958dcb448ae404af602ea09774	B-0-V	C13	2.08408	d__Bacteria	Proteobacteria	Gammaproteobacteria	Alteromonadales	Alteromonadaceae	Rheinheimera
7755	1a7a971d3bcf21592d1ebabf35d100fd	A-0-F	B08	2.07412	d__Bacteria	Proteobacteria	Alphaproteobacteria	Caulobacterales	Caulobacteraceae	Brevundimonas
38251	7080d5b2cf73808e2595f7a4f9562841	B-0-V	C13	2.06892	d__Bacteria	Cyanobacteria	Sericytochromatia	Sericytochromatia	Sericytochromatia	Sericytochromatia
81297	daa4f1dac916ad5bfe95a26e5143f993	B-init	A29	2.06766	d__Bacteria	Firmicutes	Bacilli	Lactobacillales	Lactobacillaceae	Lactobacillus
29417	53596c48135e8a733466e8e33ac70e8d	B-0-V	C28	2.06446	d__Bacteria	Proteobacteria	Alphaproteobacteria	Caulobacterales	Hyphomonadaceae	SWB02
50907	8e66bf7703f87a3697ee97516a989376	B-0-V	C29	2.06318	d__Bacteria	Proteobacteria	Alphaproteobacteria	Micavibrionales	uncultured	uncultured
31523	599a73cad76351bcc6176f64e183b643	A-0-F	B14	2.05846	d__Bacteria	Proteobacteria	Gammaproteobacteria	Pasteurellales	Pasteurellaceae	Haemophilus
31292	59691f971f4053e44ce26b13ca869aee	A-init	A20	2.05739	d__Bacteria	Proteobacteria	Gammaproteobacteria	Legionellales	Legionellaceae	Legionella
97852	fdc1a7c3ebe3c43c9205147181cadf6b	A-1-F	B90	2.04529	d__Bacteria	Actinobacteriota	Actinobacteria	Corynebacteriales	Corynebacteriaceae	Corynebacterium
80052	d6f2368777e25682151141153921fd72	A-0-F	B08	2.04069	d__Bacteria	Bacteroidota	Bacteroidia	Chitinophagales	Chitinophagaceae	Terrimonas
81389	daa4f1dac916ad5bfe95a26e5143f993	B-init	A36	2.03536	d__Bacteria	Firmicutes	Bacilli	Lactobacillales	Lactobacillaceae	Lactobacillus
26418	4aacd1b3886c98efa670727269526bc7	B-0-V	C13	2.02782	d__Bacteria	Proteobacteria	Gammaproteobacteria	Xanthomonadales	Rhodanobacteraceae	uncultured
19480	38f9479d2f37d1036274704b09d2e3c5	B-1-V	C87	2.02279	d__Bacteria	Firmicutes	Clostridia	Lachnospirales	Lachnospiraceae	Blautia
7760	1a7a971d3bcf21592d1ebabf35d100fd	B-0-V	C15	1.99178	d__Bacteria	Proteobacteria	Alphaproteobacteria	Caulobacterales	Caulobacteraceae	Brevundimonas
83307	ddaa558c154dcdac787c4005292a33f9	A-0-F	A97	1.98143	d__Bacteria	Proteobacteria	Gammaproteobacteria	Pseudomonadales	Moraxellaceae	Alkanindiges
50880	8e66bf7703f87a3697ee97516a989376	A-0-F	B08	1.97695	d__Bacteria	Proteobacteria	Alphaproteobacteria	Micavibrionales	uncultured	uncultured
46028	8758bfdb0e82a3dacaf3557aa5ce105e	A-1-F	B77	1.97656	d__Bacteria	Proteobacteria	Gammaproteobacteria	Burkholderiales	Oxalobacteraceae	Undibacterium
92255	f3f54314fef1d3dcd9100e8e1f152532	A-init	A09	1.96883	d__Bacteria	Verrucomicrobiota	Chlamydiae	Chlamydiales	Parachlamydiaceae	Neochlamydia
90370	ef89ca658b88c90ebdceeff8dc08ab21	A-0-F	A98	1.9651	d__Bacteria	Bacteroidota	Bacteroidia	Flavobacteriales	Weeksellaceae	Moheibacter
28477	5166c0af45b6262312e6a74ba0166dca	A-0-V	A85	1.94273	d__Bacteria	Bacteroidota	Bacteroidia	Flavobacteriales	Weeksellaceae	Cloacibacterium
73339	c9d4d53244ba11139393a5056692ffe4	A-0-F	B08	1.93456	d__Bacteria	Proteobacteria	Alphaproteobacteria	Rhodobacterales	Rhodobacteraceae	Pseudorhodobacter
26327	4aacd1b3886c98efa670727269526bc7	A-0-F	B08	1.93439	d__Bacteria	Proteobacteria	Gammaproteobacteria	Xanthomonadales	Rhodanobacteraceae	uncultured
80398	da051f8785a18aba1cbe2fdff40d6054	A-init	A17	1.93208	d__Bacteria	Bacteroidota	Bacteroidia	Flavobacteriales	Flavobacteriaceae	Flavobacterium
25889	49c049ad428fded8952f1124f8648c69	B-0-V	C28	1.9308	d__Bacteria	Bacteroidota	Bacteroidia	Cytophagales	Spirosomaceae	Lacihabitans
68352	bfad690571983692244717f38b9c41c7	A-0-V	A81	1.92353	d__Bacteria	Bacteroidota	Bacteroidia	Bacteroidales	Bacteroidaceae	Bacteroides
64126	b815668a1e362dc6a897d2895c351449	A-0-V	A60	1.91735	d__Bacteria	Proteobacteria	Gammaproteobacteria	Pseudomonadales	Moraxellaceae	Acinetobacter
91673	f2498d6f9a80f8edbd73769914d8a38a	A-0-F	A98	1.91434	d__Bacteria	Firmicutes	Bacilli	Bacillales	Bacillaceae	Bacillus
46394	87a25d70bb9fb0534a7b2b7404168166	A-0-V	A84	1.90954	d__Bacteria	Proteobacteria	Gammaproteobacteria	Oceanospirillales	Nitrincolaceae	Corallomonas
52114	92a041c7da1bfe1de366dfda713479db	A-1-F	B76	1.90868	d__Bacteria	Firmicutes	Clostridia	Peptostreptococcales-Tissierellales	Peptostreptococcales-Tissierellales	Anaerococcus
82720	dcdf220234a342507a50899ecea1d558	A-1-F	C06	1.90825	d__Bacteria	Fusobacteriota	Fusobacteriia	Fusobacteriales	Fusobacteriaceae	Cetobacterium
25174	48cb184415f98a446e793faad901d64e	B-0-F	C63	1.90762	d__Bacteria	Proteobacteria	Gammaproteobacteria	Vibrionales	Vibrionaceae	Photobacterium
57644	9f522f5b907f6e19977eac356a510502	A-0-F	A97	1.90643	d__Bacteria	WPS-2	WPS-2	WPS-2	WPS-2	WPS-2
68380	bfad690571983692244717f38b9c41c7	B-0-V	C38	1.90575	d__Bacteria	Bacteroidota	Bacteroidia	Bacteroidales	Bacteroidaceae	Bacteroides
64151	b815668a1e362dc6a897d2895c351449	A-1-F	B90	1.89764	d__Bacteria	Proteobacteria	Gammaproteobacteria	Pseudomonadales	Moraxellaceae	Acinetobacter
58587	a30c9bd95d2c785b06db09d68e5d7625	B-0-V	C19	1.89475	d__Bacteria	Proteobacteria	Alphaproteobacteria	Rickettsiales	SM2D12	SM2D12
93105	f6f530f92555939ea54e52ff48dd49cb	A-0-V	A60	1.88952	d__Bacteria	Firmicutes	Clostridia	Oscillospirales	Butyricicoccaceae	Butyricicoccus
25887	49c049ad428fded8952f1124f8648c69	A-1-F	B77	1.88449	d__Bacteria	Bacteroidota	Bacteroidia	Cytophagales	Spirosomaceae	Lacihabitans
25071	48befec723815b415ea3dd73d7e81479	B-0-V	C19	1.88361	d__Bacteria	Patescibacteria	Gracilibacteria	JGI_0000069-P22	JGI_0000069-P22	JGI_0000069-P22
31297	59691f971f4053e44ce26b13ca869aee	A-0-F	B27	1.88266	d__Bacteria	Proteobacteria	Gammaproteobacteria	Legionellales	Legionellaceae	Legionella
8465	1bb97bf25933f6cc49a1e7b938128aa4	A-0-F	B08	1.88232	d__Bacteria	Bacteroidota	Bacteroidia	Cytophagales	Spirosomaceae	Runella
61006	af1949643a84e65f00778293ab517abb	B-0-V	C13	1.86128	d__Bacteria	Proteobacteria	Alphaproteobacteria	Rhodobacterales	Rhodobacteraceae	Rhodobacter
9443	1ed72b3487b42affd1ce9152f0f0fd52	B-init	A47	1.85728	d__Bacteria	Patescibacteria	Saccharimonadia	Saccharimonadales	Saccharimonadales	Saccharimonadales
73407	c9d4d53244ba11139393a5056692ffe4	B-0-V	C28	1.85309	d__Bacteria	Proteobacteria	Alphaproteobacteria	Rhodobacterales	Rhodobacteraceae	Pseudorhodobacter
92996	f48fe8d7e1ae93788a81b80b756f8d07	A-init	A12	1.83378	d__Bacteria	Proteobacteria	Gammaproteobacteria	Enterobacterales	Yersiniaceae	Serratia
68450	bfad690571983692244717f38b9c41c7	B-1-V	C87	1.82795	d__Bacteria	Bacteroidota	Bacteroidia	Bacteroidales	Bacteroidaceae	Bacteroides
15158	2aa282c745a023e4d652f986b63864b5	A-1-F	B78	1.82697	d__Bacteria	Bacteroidota	Bacteroidia	Bacteroidales	Prevotellaceae	Prevotella
80493	da051f8785a18aba1cbe2fdff40d6054	A-init	A05	1.81858	d__Bacteria	Bacteroidota	Bacteroidia	Flavobacteriales	Flavobacteriaceae	Flavobacterium
42154	7dc68bec82a93fad5e49c221636d2ec1	B-0-V	C28	1.81654	d__Bacteria	Proteobacteria	Gammaproteobacteria	Burkholderiales	Comamonadaceae	Rhodoferax
44116	83262fa006c6b4515ffefc7ddd9cca57	B-1-F	D28	1.80639	d__Bacteria	Proteobacteria	Alphaproteobacteria	Rhizobiales	Xanthobacteraceae	Pseudorhodoplanes
80588	da3fd1a55a332ea87aa1da2b633d54b2	B-1-V	C97	1.80514	d__Bacteria	Firmicutes	Bacilli	Lactobacillales	Streptococcaceae	Streptococcus
95933	fb8aacae7789e823078f0098b713cb93	A-0-F	B08	1.79496	d__Bacteria	Proteobacteria	Gammaproteobacteria	Xanthomonadales	Xanthomonadaceae	Arenimonas
97681	fd9293c3f107b768237906f08e8f5551	A-0-F	B14	1.78718	d__Bacteria	Firmicutes	Bacilli	Staphylococcales	Gemellaceae	Gemella
64140	b815668a1e362dc6a897d2895c351449	B-1-V	C87	1.78459	d__Bacteria	Proteobacteria	Gammaproteobacteria	Pseudomonadales	Moraxellaceae	Acinetobacter
63738	b714b7cc520395005e8d1366ae1a1281	B-1-V	C97	1.7767	d__Bacteria	Firmicutes	Negativicutes	Veillonellales-Selenomonadales	Veillonellaceae	Negativicoccus
69474	c150839b57c4ab5ed846615c91f5a818	B-1-V	C97	1.77643	d__Bacteria	Firmicutes	Clostridia	Peptostreptococcales-Tissierellales	Peptostreptococcales-Tissierellales	Peptoniphilus
77272	d144acffdf61919a475f89f11f93f76a	B-0-V	C29	1.77044	d__Bacteria	Bacteroidota	Bacteroidia	Flavobacteriales	Flavobacteriaceae	Maribacter
95922	fb8aacae7789e823078f0098b713cb93	A-0-F	A97	1.77033	d__Bacteria	Proteobacteria	Gammaproteobacteria	Xanthomonadales	Xanthomonadaceae	Arenimonas
80796	da605d00b28604f97fefb6fab99e4725	B-0-V	C14	1.764	d__Bacteria	Proteobacteria	Gammaproteobacteria	Enterobacterales	Enterobacteriaceae	Plesiomonas
6120	144905679a88399dfc475d2d5ac9b432	A-1-F	B77	1.76195	d__Bacteria	Bdellovibrionota	Oligoflexia	0319-6G20	0319-6G20	0319-6G20
62326	b4e5867c1932aa921990e1c251508a87	B-0-V	C29	1.75293	d__Bacteria	Chloroflexi	Anaerolineae	Caldilineales	Caldilineaceae	uncultured
96430	fc42f1028d35fc6d1bc8a0ac73136e8f	B-0-V	C13	1.73962	d__Bacteria	Bacteroidota	Bacteroidia	Flavobacteriales	Crocinitomicaceae	Fluviicola
81242	daa4f1dac916ad5bfe95a26e5143f993	B-1-V	C95	1.73845	d__Bacteria	Firmicutes	Bacilli	Lactobacillales	Lactobacillaceae	Lactobacillus
80840	da605d00b28604f97fefb6fab99e4725	B-init	A48	1.73587	d__Bacteria	Proteobacteria	Gammaproteobacteria	Enterobacterales	Enterobacteriaceae	Plesiomonas
86589	e81a37d525623e17d4092ba2a35c435f	A-init	A09	1.73572	d__Bacteria	Actinobacteriota	Actinobacteria	Micrococcales	Microbacteriaceae	Microbacterium
45961	8758bfdb0e82a3dacaf3557aa5ce105e	B-0-V	C15	1.73432	d__Bacteria	Proteobacteria	Gammaproteobacteria	Burkholderiales	Oxalobacteraceae	Undibacterium
16532	2f3464d9017dbcc3c07539e9e6d031d1	B-0-F	C47	1.73402	d__Bacteria	Actinobacteriota	Actinobacteria	Micrococcales	Micrococcaceae	Kocuria
17530	3107d85bb7caaf7e6f959c84e9e96801	B-0-V	C15	1.73318	d__Bacteria	Proteobacteria	Alphaproteobacteria	Sphingomonadales	Sphingomonadaceae	Novosphingobium
18163	33f214407d43560a88e3f261b82f5ec0	A-0-F	B08	1.73192	d__Bacteria	Bdellovibrionota	Bdellovibrionia	Bdellovibrionales	Bdellovibrionaceae	Bdellovibrio
48015	8940a0a7607496bff2ad746913ae8d36	B-0-V	C29	1.72838	d__Bacteria	Proteobacteria	Gammaproteobacteria	Pseudomonadales	Moraxellaceae	[Agitococcus]_lubricus_group
15169	2aa282c745a023e4d652f986b63864b5	A-init	A08	1.72812	d__Bacteria	Bacteroidota	Bacteroidia	Bacteroidales	Prevotellaceae	Prevotella
82702	dcdf220234a342507a50899ecea1d558	A-1-F	B86	1.71963	d__Bacteria	Fusobacteriota	Fusobacteriia	Fusobacteriales	Fusobacteriaceae	Cetobacterium
83347	ddaa558c154dcdac787c4005292a33f9	A-0-F	B08	1.71957	d__Bacteria	Proteobacteria	Gammaproteobacteria	Pseudomonadales	Moraxellaceae	Alkanindiges
82642	dcdf220234a342507a50899ecea1d558	A-1-F	C01	1.71457	d__Bacteria	Fusobacteriota	Fusobacteriia	Fusobacteriales	Fusobacteriaceae	Cetobacterium
11654	242e934647b5b1e487822f49d3d63fcb	B-0-V	C29	1.70354	d__Bacteria	Desulfobacterota	Desulfuromonadia	Bradymonadales	Bradymonadales	Bradymonadales
35776	6962b0f46e105557931cf60ba7cbce79	A-0-F	B08	1.69746	d__Bacteria	Verrucomicrobiota	Verrucomicrobiae	Verrucomicrobiales	Verrucomicrobiaceae	uncultured
73272	c9d4d53244ba11139393a5056692ffe4	B-0-V	C13	1.69502	d__Bacteria	Proteobacteria	Alphaproteobacteria	Rhodobacterales	Rhodobacteraceae	Pseudorhodobacter
53677	95595a8e5962ef69862b877b403c5943	A-1-F	B76	1.69497	d__Bacteria	Firmicutes	Bacilli	Staphylococcales	Staphylococcaceae	Staphylococcus
25249	48cb184415f98a446e793faad901d64e	B-init	A35	1.69336	d__Bacteria	Proteobacteria	Gammaproteobacteria	Vibrionales	Vibrionaceae	Photobacterium
53852	95595a8e5962ef69862b877b403c5943	B-init	A37	1.69244	d__Bacteria	Firmicutes	Bacilli	Staphylococcales	Staphylococcaceae	Staphylococcus
95011	f991274e234ade6f6a6a2df1daeea685	B-0-F	C58	1.68831	d__Bacteria	Actinobacteriota	Actinobacteria	Bifidobacteriales	Bifidobacteriaceae	Bifidobacterium
5115	126ac5052409b223c91488778472f1bb	A-0-F	B08	1.68276	d__Bacteria	Myxococcota	Polyangia	Polyangiales	Phaselicystidaceae	Phaselicystis
92135	f3cc08e9eadff3e46f4c038539bad3f5	A-1-F	B77	1.67833	d__Bacteria	Desulfobacterota	Desulfuromonadia	PB19	PB19	PB19
83317	ddaa558c154dcdac787c4005292a33f9	B-0-V	C13	1.6757	d__Bacteria	Proteobacteria	Gammaproteobacteria	Pseudomonadales	Moraxellaceae	Alkanindiges
40209	773c520c24f7ea132630745c280868de	A-1-V	B51	1.67551	d__Bacteria	Actinobacteriota	Acidimicrobiia	Microtrichales	Microtrichaceae	uncultured
58732	a30c9bd95d2c785b06db09d68e5d7625	A-0-F	A97	1.67281	d__Bacteria	Proteobacteria	Alphaproteobacteria	Rickettsiales	SM2D12	SM2D12
69408	c150839b57c4ab5ed846615c91f5a818	A-0-F	B13	1.66571	d__Bacteria	Firmicutes	Clostridia	Peptostreptococcales-Tissierellales	Peptostreptococcales-Tissierellales	Peptoniphilus
52169	92a041c7da1bfe1de366dfda713479db	B-init	A28	1.66409	d__Bacteria	Firmicutes	Clostridia	Peptostreptococcales-Tissierellales	Peptostreptococcales-Tissierellales	Anaerococcus
50882	8e66bf7703f87a3697ee97516a989376	B-0-V	C15	1.66391	d__Bacteria	Proteobacteria	Alphaproteobacteria	Micavibrionales	uncultured	uncultured
15151	2aa282c745a023e4d652f986b63864b5	A-0-V	A83	1.65284	d__Bacteria	Bacteroidota	Bacteroidia	Bacteroidales	Prevotellaceae	Prevotella
42070	7dc68bec82a93fad5e49c221636d2ec1	A-0-F	B08	1.65126	d__Bacteria	Proteobacteria	Gammaproteobacteria	Burkholderiales	Comamonadaceae	Rhodoferax
53698	95595a8e5962ef69862b877b403c5943	B-init	A38	1.64893	d__Bacteria	Firmicutes	Bacilli	Staphylococcales	Staphylococcaceae	Staphylococcus
67508	bd54f705eca26522d89f89b670e5b43a	A-1-V	B40	1.64889	d__Bacteria	Firmicutes	Bacilli	Mycoplasmatales	Mycoplasmataceae	Mycoplasma
6828	159174015b3dba531bcc07218d47e7fd	A-0-F	A97	1.64823	d__Bacteria	Proteobacteria	Gammaproteobacteria	Xanthomonadales	Rhodanobacteraceae	Tahibacter
69863	c1f340db0eca09b5042f43ba208be0ab	B-0-V	C13	1.6433	d__Bacteria	Proteobacteria	Gammaproteobacteria	Pseudomonadales	Moraxellaceae	Psychrobacter
70466	c3c8ed1ca3f23f895eadd3b411e225d2	B-0-V	C15	1.64314	d__Bacteria	Proteobacteria	Gammaproteobacteria	Burkholderiales	Comamonadaceae	Acidovorax
72032	c6cdc71a1f7376db5a843ade152ed641	A-0-F	A98	1.64209	d__Bacteria	Firmicutes	Bacilli	Lactobacillales	Enterococcaceae	Enterococcus
39061	736c3b4048da0db6b84887a6822e8663	A-0-F	A97	1.64149	d__Bacteria	Bacteroidota	Bacteroidia	Cytophagales	Spirosomaceae	Dyadobacter
97725	fdc1a7c3ebe3c43c9205147181cadf6b	B-init	A29	1.63414	d__Bacteria	Actinobacteriota	Actinobacteria	Corynebacteriales	Corynebacteriaceae	Corynebacterium
6963	161ebcef91dee235f2b1aefaa333a13f	A-0-F	A97	1.6337	d__Bacteria	Proteobacteria	Gammaproteobacteria	Diplorickettsiales	Diplorickettsiaceae	uncultured
43015	7f2a3c672612702a6fb7cca53b6b3584	A-0-F	B08	1.63174	d__Bacteria	Bacteroidota	Bacteroidia	Flavobacteriales	Flavobacteriaceae	Arenibacter
27756	4ea7f2ddf54bcf24a836111c0ae2c98e	B-0-V	C28	1.62634	d__Bacteria	Verrucomicrobiota	Verrucomicrobiae	Verrucomicrobiales	Rubritaleaceae	Luteolibacter
69228	c142350e97f31833df1949ad6d8f2adb	A-0-F	A97	1.62451	d__Bacteria	Proteobacteria	Gammaproteobacteria	Burkholderiales	Chitinibacteraceae	Deefgea
48865	8ab211ae1a2761d07dd16c47b5625e80	B-1-V	C97	1.62145	d__Bacteria	Firmicutes	Clostridia	Lachnospirales	Lachnospiraceae	Lachnoclostridium
81347	daa4f1dac916ad5bfe95a26e5143f993	A-1-V	B34	1.61986	d__Bacteria	Firmicutes	Bacilli	Lactobacillales	Lactobacillaceae	Lactobacillus
69290	c142350e97f31833df1949ad6d8f2adb	B-0-V	C13	1.61731	d__Bacteria	Proteobacteria	Gammaproteobacteria	Burkholderiales	Chitinibacteraceae	Deefgea
52012	919b6cd7ed3170ca20a6e0b7e8edf456	B-0-F	C46	1.61188	d__Bacteria	Bacteroidota	Bacteroidia	Bacteroidales	Porphyromonadaceae	Porphyromonas
3186	0a088091fa7dc8e6a3b88ed13b8785e7	A-0-F	B13	1.60538	d__Bacteria	Firmicutes	Clostridia	Peptostreptococcales-Tissierellales	Peptostreptococcaceae	Terrisporobacter
58863	a3302532804dfe425d655504865e69b7	A-0-F	B08	1.59493	d__Bacteria	Bacteroidota	Bacteroidia	Chitinophagales	Saprospiraceae	Haliscomenobacter
89578	eef59f1292604f24a8660aded778309f	A-0-F	A97	1.5868	d__Bacteria	Proteobacteria	Gammaproteobacteria	Xanthomonadales	Xanthomonadaceae	Thermomonas
14291	297fb40b31a95eb931db64679c22b31e	A-init	A07	1.58104	d__Bacteria	Proteobacteria	Alphaproteobacteria	Rhizobiales	Devosiaceae	Devosia
57388	9f17ae388475de02e6f7f477784a9cc4	B-0-V	C13	1.58015	d__Bacteria	Proteobacteria	Alphaproteobacteria	Paracaedibacterales	Paracaedibacteraceae	Candidatus_Paracaedibacter
15116	2aa282c745a023e4d652f986b63864b5	A-0-V	A57	1.57578	d__Bacteria	Bacteroidota	Bacteroidia	Bacteroidales	Prevotellaceae	Prevotella
14084	292e824eec1e72a5d384ae36fcc3ffee	B-0-V	C29	1.57488	d__Bacteria	Gemmatimonadota	Gemmatimonadetes	Gemmatimonadales	Gemmatimonadaceae	uncultured
65776	bb0e1dbbc9c6371a42539ce76c447edf	A-0-F	A97	1.57063	d__Bacteria	Bacteroidota	Bacteroidia	Cytophagales	Microscillaceae	Chryseolinea
18774	361d5fcf93ca753fe4872c98a62972b3	A-init	A04	1.56795	d__Bacteria	Firmicutes	Clostridia	Lachnospirales	Lachnospiraceae	Anaerostipes
74934	cc512e28c4698b4ecf9a3cbd1d40412b	B-1-F	D04	1.5668	d__Bacteria	Proteobacteria	Gammaproteobacteria	Pseudomonadales	Pseudomonadaceae	Pseudomonas
65285	baa7b5455044e9617e4162035cb7a17d	B-init	A35	1.56571	d__Bacteria	Proteobacteria	Gammaproteobacteria	Enterobacterales	Erwiniaceae	Pantoea
69528	c150839b57c4ab5ed846615c91f5a818	A-0-V	A82	1.56513	d__Bacteria	Firmicutes	Clostridia	Peptostreptococcales-Tissierellales	Peptostreptococcales-Tissierellales	Peptoniphilus
97804	fdc1a7c3ebe3c43c9205147181cadf6b	A-1-F	C04	1.56366	d__Bacteria	Actinobacteriota	Actinobacteria	Corynebacteriales	Corynebacteriaceae	Corynebacterium
64104	b815668a1e362dc6a897d2895c351449	A-0-F	A97	1.55559	d__Bacteria	Proteobacteria	Gammaproteobacteria	Pseudomonadales	Moraxellaceae	Acinetobacter
89015	ed70988c5d12600eef5de222e2981dd0	B-init	A35	1.55473	d__Bacteria	Firmicutes	Clostridia	Peptostreptococcales-Tissierellales	Peptostreptococcaceae	Peptostreptococcus
89368	eebc0035026ae5f8fa46a9143537a4e1	A-1-V	B51	1.55447	d__Bacteria	Actinobacteriota	Actinobacteria	PeM15	PeM15	PeM15
50891	8e66bf7703f87a3697ee97516a989376	B-0-V	C13	1.55293	d__Bacteria	Proteobacteria	Alphaproteobacteria	Micavibrionales	uncultured	uncultured
5770	1427c1fc0fd50e1e2e558ffc1dcbf728	A-0-F	B08	1.5506	d__Bacteria	Bacteroidota	Bacteroidia	Sphingobacteriales	Sphingobacteriaceae	Pedobacter
58810	a3302532804dfe425d655504865e69b7	A-0-F	A97	1.54984	d__Bacteria	Bacteroidota	Bacteroidia	Chitinophagales	Saprospiraceae	Haliscomenobacter
95001	f991274e234ade6f6a6a2df1daeea685	B-0-V	C25	1.5406	d__Bacteria	Actinobacteriota	Actinobacteria	Bifidobacteriales	Bifidobacteriaceae	Bifidobacterium
35737	6962b0f46e105557931cf60ba7cbce79	B-0-V	C13	1.53829	d__Bacteria	Verrucomicrobiota	Verrucomicrobiae	Verrucomicrobiales	Verrucomicrobiaceae	uncultured
46324	87a25d70bb9fb0534a7b2b7404168166	A-init	A18	1.5381	d__Bacteria	Proteobacteria	Gammaproteobacteria	Oceanospirillales	Nitrincolaceae	Corallomonas
15147	2aa282c745a023e4d652f986b63864b5	B-1-V	C97	1.53597	d__Bacteria	Bacteroidota	Bacteroidia	Bacteroidales	Prevotellaceae	Prevotella
89622	eef59f1292604f24a8660aded778309f	A-0-F	B08	1.53078	d__Bacteria	Proteobacteria	Gammaproteobacteria	Xanthomonadales	Xanthomonadaceae	Thermomonas
42050	7dc68bec82a93fad5e49c221636d2ec1	B-0-V	C19	1.52978	d__Bacteria	Proteobacteria	Gammaproteobacteria	Burkholderiales	Comamonadaceae	Rhodoferax
2669	08b724bfcf15bd269747a98e320242f1	A-0-F	A97	1.52675	d__Bacteria	Myxococcota	Polyangia	Polyangiales	Polyangiaceae	Pajaroellobacter
89566	eef59f1292604f24a8660aded778309f	B-0-V	C13	1.52628	d__Bacteria	Proteobacteria	Gammaproteobacteria	Xanthomonadales	Xanthomonadaceae	Thermomonas
95021	f991274e234ade6f6a6a2df1daeea685	A-1-V	B66	1.52605	d__Bacteria	Actinobacteriota	Actinobacteria	Bifidobacteriales	Bifidobacteriaceae	Bifidobacterium
23150	41c820f2fb19409e63f9d582a203b78d	B-0-V	C28	1.51698	d__Bacteria	Bacteroidota	Bacteroidia	Sphingobacteriales	NS11-12_marine_group	NS11-12_marine_group
7584	18a9028dff6d3759193ec26771449c1c	B-1-F	D30	1.50165	d__Bacteria	Proteobacteria	Gammaproteobacteria	Enterobacterales	Enterobacteriaceae	Klebsiella
68527	bfad690571983692244717f38b9c41c7	A-init	A19	1.49954	d__Bacteria	Bacteroidota	Bacteroidia	Bacteroidales	Bacteroidaceae	Bacteroides
11031	22ecadc57e203116fd90bf45b8f3d300	B-0-V	C15	1.49835	d__Bacteria	Bdellovibrionota	Bdellovibrionia	Bdellovibrionales	Bdellovibrionaceae	OM27_clade
16284	2d8dbdd465fb3f86b5015195ec9d9f70	A-1-F	B77	1.49256	d__Bacteria	Proteobacteria	Alphaproteobacteria	Sphingomonadales	Sphingomonadaceae	uncultured
46697	87c9410e151ff4b3fb2720d4045b0eb5	A-1-V	B37	1.48936	d__Bacteria	Bacteroidota	Bacteroidia	Flavobacteriales	Weeksellaceae	Chryseobacterium
81272	daa4f1dac916ad5bfe95a26e5143f993	B-init	A31	1.48761	d__Bacteria	Firmicutes	Bacilli	Lactobacillales	Lactobacillaceae	Lactobacillus
41653	7d2e2fca176d25f1ceb892bed1ef4f8d	A-1-F	B76	1.48706	d__Bacteria	Actinobacteriota	Actinobacteria	Propionibacteriales	Propionibacteriaceae	Cutibacterium
51993	919b6cd7ed3170ca20a6e0b7e8edf456	A-1-F	B90	1.4814	d__Bacteria	Bacteroidota	Bacteroidia	Bacteroidales	Porphyromonadaceae	Porphyromonas
64059	b815668a1e362dc6a897d2895c351449	B-0-F	C63	1.4791	d__Bacteria	Proteobacteria	Gammaproteobacteria	Pseudomonadales	Moraxellaceae	Acinetobacter
5107	126ac5052409b223c91488778472f1bb	B-0-V	C13	1.469	d__Bacteria	Myxococcota	Polyangia	Polyangiales	Phaselicystidaceae	Phaselicystis
81307	daa4f1dac916ad5bfe95a26e5143f993	B-init	A39	1.46888	d__Bacteria	Firmicutes	Bacilli	Lactobacillales	Lactobacillaceae	Lactobacillus
81296	daa4f1dac916ad5bfe95a26e5143f993	B-init	A35	1.46619	d__Bacteria	Firmicutes	Bacilli	Lactobacillales	Lactobacillaceae	Lactobacillus
81350	daa4f1dac916ad5bfe95a26e5143f993	A-0-V	A85	1.46565	d__Bacteria	Firmicutes	Bacilli	Lactobacillales	Lactobacillaceae	Lactobacillus
59388	a72f1f05314ebe925b850f5900591648	B-init	A47	1.46177	d__Bacteria	Spirochaetota	Brevinematia	Brevinematales	Brevinemataceae	Brevinema
27769	4ea7f2ddf54bcf24a836111c0ae2c98e	B-0-V	C29	1.46033	d__Bacteria	Verrucomicrobiota	Verrucomicrobiae	Verrucomicrobiales	Rubritaleaceae	Luteolibacter
73343	c9d4d53244ba11139393a5056692ffe4	A-init	A05	1.4543	d__Bacteria	Proteobacteria	Alphaproteobacteria	Rhodobacterales	Rhodobacteraceae	Pseudorhodobacter
42166	7dc68bec82a93fad5e49c221636d2ec1	A-1-F	B77	1.452	d__Bacteria	Proteobacteria	Gammaproteobacteria	Burkholderiales	Comamonadaceae	Rhodoferax
92768	f46f5e956d3fe23ca626d533024b2f3d	B-0-V	C19	1.44528	d__Bacteria	Nitrospirota	Nitrospiria	Nitrospirales	Nitrospiraceae	Nitrospira
22703	40f80939e6303ce27ee4934e5332b44d	B-init	A36	1.44428	d__Bacteria	Firmicutes	Clostridia	Oscillospirales	Ruminococcaceae	Faecalibacterium
8373	1bb97bf25933f6cc49a1e7b938128aa4	B-0-V	C13	1.44425	d__Bacteria	Bacteroidota	Bacteroidia	Cytophagales	Spirosomaceae	Runella
55806	9ba1130ac4fcb9347dd8f437eb93432f	B-0-V	C13	1.44354	d__Bacteria	Verrucomicrobiota	Verrucomicrobiae	Opitutales	Opitutaceae	Lacunisphaera
68403	bfad690571983692244717f38b9c41c7	B-1-V	C86	1.43879	d__Bacteria	Bacteroidota	Bacteroidia	Bacteroidales	Bacteroidaceae	Bacteroides
60306	ac43a067fa83deffcb753b4768d66eed	A-init	A09	1.4362	d__Bacteria	Proteobacteria	Gammaproteobacteria	Cellvibrionales	Halieaceae	OM60(NOR5)_clade
25065	48befec723815b415ea3dd73d7e81479	A-0-F	B08	1.43204	d__Bacteria	Patescibacteria	Gracilibacteria	JGI_0000069-P22	JGI_0000069-P22	JGI_0000069-P22
68502	bfad690571983692244717f38b9c41c7	A-0-V	A85	1.42744	d__Bacteria	Bacteroidota	Bacteroidia	Bacteroidales	Bacteroidaceae	Bacteroides
53679	95595a8e5962ef69862b877b403c5943	B-init	A43	1.42617	d__Bacteria	Firmicutes	Bacilli	Staphylococcales	Staphylococcaceae	Staphylococcus
43606	8057b59dc17d6d57f6456a49e151604e	A-0-F	A98	1.42539	d__Bacteria	Firmicutes	Bacilli	Bacillales	Bacillaceae	Anoxybacillus
80687	da3fd1a55a332ea87aa1da2b633d54b2	B-init	A29	1.41996	d__Bacteria	Firmicutes	Bacilli	Lactobacillales	Streptococcaceae	Streptococcus
46928	887a09354d908590ad7bb6d121043e8a	B-0-V	C24	1.41864	d__Bacteria	Firmicutes	Negativicutes	Veillonellales-Selenomonadales	Veillonellaceae	Veillonella
67410	bd54f705eca26522d89f89b670e5b43a	B-0-F	C45	1.41709	d__Bacteria	Firmicutes	Bacilli	Mycoplasmatales	Mycoplasmataceae	Mycoplasma
54399	98b8b54eb66f9a868bc169ef31cb6ac8	A-1-F	B77	1.4162	d__Bacteria	Planctomycetota	OM190	OM190	OM190	OM190
29458	53596c48135e8a733466e8e33ac70e8d	A-1-F	B77	1.40999	d__Bacteria	Proteobacteria	Alphaproteobacteria	Caulobacterales	Hyphomonadaceae	SWB02
47471	88e477eaee6a480179a3ca253a2733f3	A-1-F	B77	1.40738	d__Bacteria	Myxococcota	Polyangia	Haliangiales	Haliangiaceae	Haliangium
80775	da3fd1a55a332ea87aa1da2b633d54b2	B-init	A36	1.40631	d__Bacteria	Firmicutes	Bacilli	Lactobacillales	Streptococcaceae	Streptococcus
80685	da3fd1a55a332ea87aa1da2b633d54b2	B-1-F	D26	1.40243	d__Bacteria	Firmicutes	Bacilli	Lactobacillales	Streptococcaceae	Streptococcus
97757	fdc1a7c3ebe3c43c9205147181cadf6b	B-1-V	C83	1.39005	d__Bacteria	Actinobacteriota	Actinobacteria	Corynebacteriales	Corynebacteriaceae	Corynebacterium
58785	a3302532804dfe425d655504865e69b7	B-0-V	C15	1.3876	d__Bacteria	Bacteroidota	Bacteroidia	Chitinophagales	Saprospiraceae	Haliscomenobacter
64142	b815668a1e362dc6a897d2895c351449	A-init	A02	1.38564	d__Bacteria	Proteobacteria	Gammaproteobacteria	Pseudomonadales	Moraxellaceae	Acinetobacter
67315	bd30abf0875c8651ba0bab8241c404a4	A-0-V	A82	1.38394	d__Bacteria	Firmicutes	Negativicutes	Veillonellales-Selenomonadales	Veillonellaceae	Dialister
25039	48befec723815b415ea3dd73d7e81479	A-0-F	A97	1.3797	d__Bacteria	Patescibacteria	Gracilibacteria	JGI_0000069-P22	JGI_0000069-P22	JGI_0000069-P22
82654	dcdf220234a342507a50899ecea1d558	A-1-F	B89	1.37378	d__Bacteria	Fusobacteriota	Fusobacteriia	Fusobacteriales	Fusobacteriaceae	Cetobacterium
68368	bfad690571983692244717f38b9c41c7	B-init	A36	1.37336	d__Bacteria	Bacteroidota	Bacteroidia	Bacteroidales	Bacteroidaceae	Bacteroides
15220	2aa282c745a023e4d652f986b63864b5	B-0-F	C65	1.37032	d__Bacteria	Bacteroidota	Bacteroidia	Bacteroidales	Prevotellaceae	Prevotella
13869	289b96400f95801895979d0c88b2e2ef	A-0-F	B12	1.36962	d__Bacteria	Proteobacteria	Alphaproteobacteria	Rhizobiales	Beijerinckiaceae	Bosea
81251	daa4f1dac916ad5bfe95a26e5143f993	A-0-F	B23	1.36715	d__Bacteria	Firmicutes	Bacilli	Lactobacillales	Lactobacillaceae	Lactobacillus
64240	b815668a1e362dc6a897d2895c351449	B-init	A40	1.36616	d__Bacteria	Proteobacteria	Gammaproteobacteria	Pseudomonadales	Moraxellaceae	Acinetobacter
44483	83f2c8221a1cd5b9e7963c3e8d154a46	B-0-V	C13	1.36601	d__Bacteria	Myxococcota	Polyangia	Polyangiales	Sandaracinaceae	uncultured
70053	c3346a52d418496e040603b87e20bc09	B-0-V	C13	1.36346	d__Bacteria	Actinobacteriota	Acidimicrobiia	Microtrichales	Iamiaceae	Iamia
47237	88aae7d474a1dbb76180ce66c7aa650c	B-0-V	C13	1.3613	d__Bacteria	Verrucomicrobiota	Verrucomicrobiae	Verrucomicrobiales	Verrucomicrobiaceae	Prosthecobacter
77256	d144acffdf61919a475f89f11f93f76a	B-0-V	C28	1.35559	d__Bacteria	Bacteroidota	Bacteroidia	Flavobacteriales	Flavobacteriaceae	Maribacter
53671	95595a8e5962ef69862b877b403c5943	A-init	A04	1.35343	d__Bacteria	Firmicutes	Bacilli	Staphylococcales	Staphylococcaceae	Staphylococcus
52147	92a041c7da1bfe1de366dfda713479db	B-0-V	C28	1.3514	d__Bacteria	Firmicutes	Clostridia	Peptostreptococcales-Tissierellales	Peptostreptococcales-Tissierellales	Anaerococcus
29772	543dfb804ae59df0b11119f27b2e1d7d	B-0-V	C15	1.34835	d__Bacteria	Chloroflexi	Anaerolineae	SBR1031	A4b	A4b
81321	daa4f1dac916ad5bfe95a26e5143f993	A-0-F	B09	1.34631	d__Bacteria	Firmicutes	Bacilli	Lactobacillales	Lactobacillaceae	Lactobacillus
73623	ca1f8a35b5c952d7df6335068a10aef3	A-0-F	B14	1.3445	d__Bacteria	Actinobacteriota	Actinobacteria	Actinomycetales	Actinomycetaceae	Actinomyces
25222	48cb184415f98a446e793faad901d64e	B-1-F	D08	1.34442	d__Bacteria	Proteobacteria	Gammaproteobacteria	Vibrionales	Vibrionaceae	Photobacterium
67345	bd54f705eca26522d89f89b670e5b43a	A-1-V	B34	1.33877	d__Bacteria	Firmicutes	Bacilli	Mycoplasmatales	Mycoplasmataceae	Mycoplasma
70477	c3c8ed1ca3f23f895eadd3b411e225d2	A-0-F	A97	1.33818	d__Bacteria	Proteobacteria	Gammaproteobacteria	Burkholderiales	Comamonadaceae	Acidovorax
52142	92a041c7da1bfe1de366dfda713479db	B-1-F	D26	1.33744	d__Bacteria	Firmicutes	Clostridia	Peptostreptococcales-Tissierellales	Peptostreptococcales-Tissierellales	Anaerococcus
64123	b815668a1e362dc6a897d2895c351449	A-0-F	B14	1.33132	d__Bacteria	Proteobacteria	Gammaproteobacteria	Pseudomonadales	Moraxellaceae	Acinetobacter
69489	c150839b57c4ab5ed846615c91f5a818	A-1-F	B90	1.32984	d__Bacteria	Firmicutes	Clostridia	Peptostreptococcales-Tissierellales	Peptostreptococcales-Tissierellales	Peptoniphilus
82640	dcdf220234a342507a50899ecea1d558	A-1-F	B73	1.32958	d__Bacteria	Fusobacteriota	Fusobacteriia	Fusobacteriales	Fusobacteriaceae	Cetobacterium
15387	2aa2e81fe532c2ac1175fda6ce97e696	B-0-V	C28	1.32708	d__Bacteria	Bacteroidota	Bacteroidia	Chitinophagales	uncultured	uncultured
16306	2d8dbdd465fb3f86b5015195ec9d9f70	B-0-V	C19	1.32704	d__Bacteria	Proteobacteria	Alphaproteobacteria	Sphingomonadales	Sphingomonadaceae	uncultured
5791	1427c1fc0fd50e1e2e558ffc1dcbf728	A-1-F	B77	1.3241	d__Bacteria	Bacteroidota	Bacteroidia	Sphingobacteriales	Sphingobacteriaceae	Pedobacter
81279	daa4f1dac916ad5bfe95a26e5143f993	A-init	A18	1.31935	d__Bacteria	Firmicutes	Bacilli	Lactobacillales	Lactobacillaceae	Lactobacillus
75014	cc512e28c4698b4ecf9a3cbd1d40412b	A-1-F	B77	1.31697	d__Bacteria	Proteobacteria	Gammaproteobacteria	Pseudomonadales	Pseudomonadaceae	Pseudomonas
97789	fdc1a7c3ebe3c43c9205147181cadf6b	A-1-F	C03	1.31483	d__Bacteria	Actinobacteriota	Actinobacteria	Corynebacteriales	Corynebacteriaceae	Corynebacterium
53663	95595a8e5962ef69862b877b403c5943	A-0-V	A68	1.31384	d__Bacteria	Firmicutes	Bacilli	Staphylococcales	Staphylococcaceae	Staphylococcus
17519	3107d85bb7caaf7e6f959c84e9e96801	A-0-F	A97	1.3118	d__Bacteria	Proteobacteria	Alphaproteobacteria	Sphingomonadales	Sphingomonadaceae	Novosphingobium
9432	1ed72b3487b42affd1ce9152f0f0fd52	B-1-F	D28	1.30609	d__Bacteria	Patescibacteria	Saccharimonadia	Saccharimonadales	Saccharimonadales	Saccharimonadales
68501	bfad690571983692244717f38b9c41c7	B-init	A43	1.30556	d__Bacteria	Bacteroidota	Bacteroidia	Bacteroidales	Bacteroidaceae	Bacteroides
61117	af1949643a84e65f00778293ab517abb	A-0-F	B12	1.30447	d__Bacteria	Proteobacteria	Alphaproteobacteria	Rhodobacterales	Rhodobacteraceae	Rhodobacter
97868	fdc1a7c3ebe3c43c9205147181cadf6b	A-0-F	B11	1.30293	d__Bacteria	Actinobacteriota	Actinobacteria	Corynebacteriales	Corynebacteriaceae	Corynebacterium
69030	c12e33a0a9682c774dca5456b2a5fa7c	A-1-V	B66	1.29761	d__Bacteria	Firmicutes	Clostridia	Oscillospirales	Oscillospiraceae	UCG-005
53675	95595a8e5962ef69862b877b403c5943	B-1-F	D26	1.29754	d__Bacteria	Firmicutes	Bacilli	Staphylococcales	Staphylococcaceae	Staphylococcus
52210	92a041c7da1bfe1de366dfda713479db	A-0-F	B10	1.29747	d__Bacteria	Firmicutes	Clostridia	Peptostreptococcales-Tissierellales	Peptostreptococcales-Tissierellales	Anaerococcus
52197	92a041c7da1bfe1de366dfda713479db	B-init	A48	1.29691	d__Bacteria	Firmicutes	Clostridia	Peptostreptococcales-Tissierellales	Peptostreptococcales-Tissierellales	Anaerococcus
68475	bfad690571983692244717f38b9c41c7	B-1-F	D26	1.29435	d__Bacteria	Bacteroidota	Bacteroidia	Bacteroidales	Bacteroidaceae	Bacteroides
51980	919b6cd7ed3170ca20a6e0b7e8edf456	A-1-V	B51	1.29361	d__Bacteria	Bacteroidota	Bacteroidia	Bacteroidales	Porphyromonadaceae	Porphyromonas
53694	95595a8e5962ef69862b877b403c5943	A-0-V	A82	1.29075	d__Bacteria	Firmicutes	Bacilli	Staphylococcales	Staphylococcaceae	Staphylococcus
64176	b815668a1e362dc6a897d2895c351449	A-1-F	B88	1.29015	d__Bacteria	Proteobacteria	Gammaproteobacteria	Pseudomonadales	Moraxellaceae	Acinetobacter
47992	8940a0a7607496bff2ad746913ae8d36	B-0-V	C19	1.2885	d__Bacteria	Proteobacteria	Gammaproteobacteria	Pseudomonadales	Moraxellaceae	[Agitococcus]_lubricus_group
10811	2134f5d0115c0eb2dd0e7024f2570b13	B-0-V	C15	1.28716	d__Bacteria	Patescibacteria	Gracilibacteria	Gracilibacteria	Gracilibacteria	Gracilibacteria
15819	2b2a175f73b00cdb81c307eb90ccf357	B-0-V	C29	1.28613	d__Bacteria	Proteobacteria	Gammaproteobacteria	Burkholderiales	Comamonadaceae	Hydrogenophaga
64765	ba418eda459466506fc76728e183d26a	A-0-V	A85	1.28161	d__Bacteria	Firmicutes	Clostridia	Oscillospirales	Ruminococcaceae	Ruminococcus
70091	c3346a52d418496e040603b87e20bc09	A-1-F	B87	1.28036	d__Bacteria	Actinobacteriota	Acidimicrobiia	Microtrichales	Iamiaceae	Iamia
5767	1427c1fc0fd50e1e2e558ffc1dcbf728	B-0-V	C28	1.28003	d__Bacteria	Bacteroidota	Bacteroidia	Sphingobacteriales	Sphingobacteriaceae	Pedobacter
90440	efbf6b9e354b736c8cd722030a46082c	B-0-V	C13	1.27987	d__Bacteria	Proteobacteria	Gammaproteobacteria	Cellvibrionales	Cellvibrionaceae	Cellvibrio
29407	53596c48135e8a733466e8e33ac70e8d	A-0-F	A97	1.27972	d__Bacteria	Proteobacteria	Alphaproteobacteria	Caulobacterales	Hyphomonadaceae	SWB02
23165	41c820f2fb19409e63f9d582a203b78d	B-0-V	C29	1.27539	d__Bacteria	Bacteroidota	Bacteroidia	Sphingobacteriales	NS11-12_marine_group	NS11-12_marine_group
40830	7a793c7d4b9e1a65e9013f053b5854f5	B-0-V	C13	1.27377	d__Bacteria	Proteobacteria	Gammaproteobacteria	Aeromonadales	Aeromonadaceae	Aeromonas
81358	daa4f1dac916ad5bfe95a26e5143f993	B-0-F	C69	1.27143	d__Bacteria	Firmicutes	Bacilli	Lactobacillales	Lactobacillaceae	Lactobacillus
33602	60f9719fff03c92dfbaad942f4dc0ff7	B-0-V	C15	1.2714	d__Bacteria	Bacteroidota	Bacteroidia	Cytophagales	Spirosomaceae	Emticicia
94894	f991274e234ade6f6a6a2df1daeea685	A-0-V	A55	1.26822	d__Bacteria	Actinobacteriota	Actinobacteria	Bifidobacteriales	Bifidobacteriaceae	Bifidobacterium
98076	fde0cee0d2fb0833edbd8532d9df4da6	B-init	A48	1.26811	d__Bacteria	Firmicutes	Clostridia	Clostridiales	Clostridiaceae	Clostridium_sensu_stricto_7
74967	cc512e28c4698b4ecf9a3cbd1d40412b	B-0-V	C19	1.26784	d__Bacteria	Proteobacteria	Gammaproteobacteria	Pseudomonadales	Pseudomonadaceae	Pseudomonas
54059	95d2ecb8f3d61b02923baf7f91940110	A-1-F	B77	1.26752	d__Bacteria	Proteobacteria	Alphaproteobacteria	Sphingomonadales	Sphingomonadaceae	Altererythrobacter
14821	2a5361c0150221b14d6241b47e164752	A-1-F	B77	1.26735	d__Bacteria	Proteobacteria	Alphaproteobacteria	Paracaedibacterales	Paracaedibacteraceae	uncultured
55991	9ba70759e74b668efee1dec79be6ac03	B-0-V	C23	1.26673	d__Bacteria	Actinobacteriota	Actinobacteria	Propionibacteriales	Nocardioidaceae	Nocardioides
65214	ba9944d95cf418b8a991a9b0586650a8	B-0-V	C13	1.26269	d__Bacteria	Proteobacteria	Gammaproteobacteria	Burkholderiales	Oxalobacteraceae	Massilia
95010	f991274e234ade6f6a6a2df1daeea685	B-1-F	D30	1.25686	d__Bacteria	Actinobacteriota	Actinobacteria	Bifidobacteriales	Bifidobacteriaceae	Bifidobacterium
40750	784e95e652b0d70df802497ccaecc8af	A-1-F	B87	1.25559	d__Bacteria	Actinobacteriota	Actinobacteria	Micrococcales	Microbacteriaceae	Galbitalea
64119	b815668a1e362dc6a897d2895c351449	B-0-V	C29	1.25232	d__Bacteria	Proteobacteria	Gammaproteobacteria	Pseudomonadales	Moraxellaceae	Acinetobacter
67361	bd54f705eca26522d89f89b670e5b43a	A-1-F	B86	1.24123	d__Bacteria	Firmicutes	Bacilli	Mycoplasmatales	Mycoplasmataceae	Mycoplasma
68362	bfad690571983692244717f38b9c41c7	A-init	A15	1.24063	d__Bacteria	Bacteroidota	Bacteroidia	Bacteroidales	Bacteroidaceae	Bacteroides
64978	ba53d1a657c5f3cb29b47ca06f6e5ec7	B-0-V	C19	1.23935	d__Bacteria	Proteobacteria	Gammaproteobacteria	Xanthomonadales	Xanthomonadaceae	Pseudoxanthomonas
47519	88e477eaee6a480179a3ca253a2733f3	B-0-V	C19	1.23706	d__Bacteria	Myxococcota	Polyangia	Haliangiales	Haliangiaceae	Haliangium
72650	c75ebe524e8e3d8e063dcd590b770f80	B-1-V	C97	1.23669	d__Bacteria	Campilobacterota	Campylobacteria	Campylobacterales	Campylobacteraceae	Campylobacter
8749	1bfc398998d709f2fa8b7df9634f976b	B-init	A40	1.23667	d__Bacteria	Actinobacteriota	Actinobacteria	Micrococcales	Microbacteriaceae	Curtobacterium
26417	4aacd1b3886c98efa670727269526bc7	A-0-F	A97	1.23477	d__Bacteria	Proteobacteria	Gammaproteobacteria	Xanthomonadales	Rhodanobacteraceae	uncultured
80011	d6f2368777e25682151141153921fd72	A-0-F	A97	1.23445	d__Bacteria	Bacteroidota	Bacteroidia	Chitinophagales	Chitinophagaceae	Terrimonas
47172	88aae7d474a1dbb76180ce66c7aa650c	A-0-F	B08	1.23213	d__Bacteria	Verrucomicrobiota	Verrucomicrobiae	Verrucomicrobiales	Verrucomicrobiaceae	Prosthecobacter
33141	5cff26bc5c777eb65b293a6277d868a9	B-0-V	C23	1.23204	d__Bacteria	Proteobacteria	Alphaproteobacteria	Rhizobiales	Beijerinckiaceae	Methylobacterium-Methylorubrum
58152	a0cc81c2411bbc5d91e285b13304269b	B-init	A32	1.23016	d__Bacteria	Fusobacteriota	Fusobacteriia	Fusobacteriales	Fusobacteriaceae	Fusobacterium
36447	6ba1a63b03ed1667ddedc0813b737f0d	B-0-V	C18	1.22989	d__Bacteria	Bacteroidota	Bacteroidia	Bacteroidales	Rikenellaceae	Alistipes
11512	24006e19666d6c77078090d3814c4efe	A-0-F	B08	1.22902	d__Bacteria	Bacteroidota	Bacteroidia	Cytophagales	Microscillaceae	uncultured
5844	1427c1fc0fd50e1e2e558ffc1dcbf728	B-0-V	C19	1.22549	d__Bacteria	Bacteroidota	Bacteroidia	Sphingobacteriales	Sphingobacteriaceae	Pedobacter
68445	bfad690571983692244717f38b9c41c7	B-init	A34	1.22381	d__Bacteria	Bacteroidota	Bacteroidia	Bacteroidales	Bacteroidaceae	Bacteroides
96999	fd0887872e89951a41489518f3c9c75b	A-0-V	A87	1.22311	d__Bacteria	Firmicutes	Clostridia	Clostridia_UCG-014	Clostridia_UCG-014	Clostridia_UCG-014
67328	bd54f705eca26522d89f89b670e5b43a	A-0-V	A87	1.22202	d__Bacteria	Firmicutes	Bacilli	Mycoplasmatales	Mycoplasmataceae	Mycoplasma
73306	c9d4d53244ba11139393a5056692ffe4	B-0-F	C69	1.22062	d__Bacteria	Proteobacteria	Alphaproteobacteria	Rhodobacterales	Rhodobacteraceae	Pseudorhodobacter
80488	da051f8785a18aba1cbe2fdff40d6054	A-init	A15	1.21854	d__Bacteria	Bacteroidota	Bacteroidia	Flavobacteriales	Flavobacteriaceae	Flavobacterium
86621	e81a37d525623e17d4092ba2a35c435f	B-1-F	D28	1.21829	d__Bacteria	Actinobacteriota	Actinobacteria	Micrococcales	Microbacteriaceae	Microbacterium
15167	2aa282c745a023e4d652f986b63864b5	B-1-V	C85	1.21634	d__Bacteria	Bacteroidota	Bacteroidia	Bacteroidales	Prevotellaceae	Prevotella
53817	95595a8e5962ef69862b877b403c5943	B-0-V	C27	1.21427	d__Bacteria	Firmicutes	Bacilli	Staphylococcales	Staphylococcaceae	Staphylococcus
34142	63c01566365c4a84394c6eee133713f3	B-0-V	C19	1.213	d__Bacteria	Proteobacteria	Gammaproteobacteria	Alteromonadales	Shewanellaceae	Shewanella
53655	95595a8e5962ef69862b877b403c5943	B-init	A44	1.21086	d__Bacteria	Firmicutes	Bacilli	Staphylococcales	Staphylococcaceae	Staphylococcus
25152	48cb184415f98a446e793faad901d64e	B-1-F	D10	1.20963	d__Bacteria	Proteobacteria	Gammaproteobacteria	Vibrionales	Vibrionaceae	Photobacterium
52115	92a041c7da1bfe1de366dfda713479db	A-0-F	B27	1.20842	d__Bacteria	Firmicutes	Clostridia	Peptostreptococcales-Tissierellales	Peptostreptococcales-Tissierellales	Anaerococcus
64967	ba53d1a657c5f3cb29b47ca06f6e5ec7	B-0-V	C13	1.20446	d__Bacteria	Proteobacteria	Gammaproteobacteria	Xanthomonadales	Xanthomonadaceae	Pseudoxanthomonas
53678	95595a8e5962ef69862b877b403c5943	A-1-F	C05	1.20389	d__Bacteria	Firmicutes	Bacilli	Staphylococcales	Staphylococcaceae	Staphylococcus
80654	da3fd1a55a332ea87aa1da2b633d54b2	B-1-F	D04	1.20208	d__Bacteria	Firmicutes	Bacilli	Lactobacillales	Streptococcaceae	Streptococcus
17468	3107d85bb7caaf7e6f959c84e9e96801	B-0-V	C29	1.20094	d__Bacteria	Proteobacteria	Alphaproteobacteria	Sphingomonadales	Sphingomonadaceae	Novosphingobium
95007	f991274e234ade6f6a6a2df1daeea685	A-1-V	B65	1.19996	d__Bacteria	Actinobacteriota	Actinobacteria	Bifidobacteriales	Bifidobacteriaceae	Bifidobacterium
15205	2aa282c745a023e4d652f986b63864b5	B-init	A37	1.19872	d__Bacteria	Bacteroidota	Bacteroidia	Bacteroidales	Prevotellaceae	Prevotella
40238	773c520c24f7ea132630745c280868de	A-0-F	B08	1.19785	d__Bacteria	Actinobacteriota	Acidimicrobiia	Microtrichales	Microtrichaceae	uncultured
85388	e41c936de158ab00ad67ee7a5366fb0f	A-init	A20	1.19635	d__Bacteria	Proteobacteria	Alphaproteobacteria	Rhizobiales	Rhizobiaceae	Allorhizobium-Neorhizobium-Pararhizobium-Rhizobium
592	01acbe51ae25f534d9c9d3bc33c20a9c	B-init	A39	1.19267	d__Bacteria	Proteobacteria	Gammaproteobacteria	Enterobacterales	Erwiniaceae	Erwinia
91642	f2498d6f9a80f8edbd73769914d8a38a	A-init	A08	1.19259	d__Bacteria	Firmicutes	Bacilli	Bacillales	Bacillaceae	Bacillus
81302	daa4f1dac916ad5bfe95a26e5143f993	B-1-V	C93	1.18948	d__Bacteria	Firmicutes	Bacilli	Lactobacillales	Lactobacillaceae	Lactobacillus
97880	fdc1a7c3ebe3c43c9205147181cadf6b	B-0-F	C58	1.18871	d__Bacteria	Actinobacteriota	Actinobacteria	Corynebacteriales	Corynebacteriaceae	Corynebacterium
65485	babb2ebb5ca6d5b569dbcd2b4b628198	B-init	A32	1.18782	d__Bacteria	Firmicutes	Bacilli	Lactobacillales	Leuconostocaceae	Weissella
97730	fdc1a7c3ebe3c43c9205147181cadf6b	B-1-V	C97	1.18672	d__Bacteria	Actinobacteriota	Actinobacteria	Corynebacteriales	Corynebacteriaceae	Corynebacterium
80918	da605d00b28604f97fefb6fab99e4725	A-init	A09	1.18581	d__Bacteria	Proteobacteria	Gammaproteobacteria	Enterobacterales	Enterobacteriaceae	Plesiomonas
61087	af1949643a84e65f00778293ab517abb	B-0-V	C15	1.18515	d__Bacteria	Proteobacteria	Alphaproteobacteria	Rhodobacterales	Rhodobacteraceae	Rhodobacter
53777	95595a8e5962ef69862b877b403c5943	A-0-F	B27	1.18436	d__Bacteria	Firmicutes	Bacilli	Staphylococcales	Staphylococcaceae	Staphylococcus
54258	9852ed0f4e67879c26004ffcd2c2f1a7	A-init	A12	1.18195	d__Bacteria	Proteobacteria	Alphaproteobacteria	Reyranellales	Reyranellaceae	Reyranella
91805	f2735c286490a71c359f4d5db6bdd217	A-0-V	A60	1.17971	d__Bacteria	Firmicutes	Clostridia	Oscillospirales	Ruminococcaceae	Subdoligranulum
34166	63c01566365c4a84394c6eee133713f3	B-0-V	C28	1.17941	d__Bacteria	Proteobacteria	Gammaproteobacteria	Alteromonadales	Shewanellaceae	Shewanella
61176	af1949643a84e65f00778293ab517abb	A-1-F	B91	1.17916	d__Bacteria	Proteobacteria	Alphaproteobacteria	Rhodobacterales	Rhodobacteraceae	Rhodobacter
25013	48befec723815b415ea3dd73d7e81479	B-0-V	C13	1.17767	d__Bacteria	Patescibacteria	Gracilibacteria	JGI_0000069-P22	JGI_0000069-P22	JGI_0000069-P22
108	001872dbf24bcdc8ef745da1bf101594	A-0-F	B08	1.1757	d__Bacteria	Myxococcota	Polyangia	Polyangiales	Sandaracinaceae	Sandaracinus
92034	f3cc08e9eadff3e46f4c038539bad3f5	A-0-F	B08	1.17391	d__Bacteria	Desulfobacterota	Desulfuromonadia	PB19	PB19	PB19
97811	fdc1a7c3ebe3c43c9205147181cadf6b	A-1-F	C05	1.17264	d__Bacteria	Actinobacteriota	Actinobacteria	Corynebacteriales	Corynebacteriaceae	Corynebacterium
94941	f991274e234ade6f6a6a2df1daeea685	B-0-F	C45	1.1724	d__Bacteria	Actinobacteriota	Actinobacteria	Bifidobacteriales	Bifidobacteriaceae	Bifidobacterium
67189	bd30abf0875c8651ba0bab8241c404a4	A-1-F	B76	1.17227	d__Bacteria	Firmicutes	Negativicutes	Veillonellales-Selenomonadales	Veillonellaceae	Dialister
77997	d3fa8b1d961c8c40d63f616e8088f10f	A-0-F	A97	1.17199	d__Bacteria	Myxococcota	Polyangia	Nannocystales	Nannocystaceae	Nannocystis
70137	c3346a52d418496e040603b87e20bc09	B-1-F	D28	1.17168	d__Bacteria	Actinobacteriota	Acidimicrobiia	Microtrichales	Iamiaceae	Iamia
51675	907b8303cdc11126120db5802d1fda2d	B-0-V	C19	1.17113	d__Bacteria	Bacteroidota	Bacteroidia	Cytophagales	Spirosomaceae	Flectobacillus
15135	2aa282c745a023e4d652f986b63864b5	B-init	A47	1.17017	d__Bacteria	Bacteroidota	Bacteroidia	Bacteroidales	Prevotellaceae	Prevotella
95054	f991274e234ade6f6a6a2df1daeea685	B-init	A34	1.16818	d__Bacteria	Actinobacteriota	Actinobacteria	Bifidobacteriales	Bifidobacteriaceae	Bifidobacterium
64116	b815668a1e362dc6a897d2895c351449	B-0-V	C13	1.16781	d__Bacteria	Proteobacteria	Gammaproteobacteria	Pseudomonadales	Moraxellaceae	Acinetobacter
58718	a30c9bd95d2c785b06db09d68e5d7625	B-0-V	C13	1.16702	d__Bacteria	Proteobacteria	Alphaproteobacteria	Rickettsiales	SM2D12	SM2D12
7883	1a7a971d3bcf21592d1ebabf35d100fd	B-1-F	D04	1.16055	d__Bacteria	Proteobacteria	Alphaproteobacteria	Caulobacterales	Caulobacteraceae	Brevundimonas
89839	ef196b1e92e2c1fc6f36820788b68c72	B-0-V	C19	1.15944	d__Bacteria	Bacteroidota	Bacteroidia	Flavobacteriales	Flavobacteriaceae	Subsaxibacter
53794	95595a8e5962ef69862b877b403c5943	A-init	A05	1.15919	d__Bacteria	Firmicutes	Bacilli	Staphylococcales	Staphylococcaceae	Staphylococcus
77959	d3fa8b1d961c8c40d63f616e8088f10f	B-0-V	C13	1.15304	d__Bacteria	Myxococcota	Polyangia	Nannocystales	Nannocystaceae	Nannocystis
3034	0968de234aa6e7ec73c7343a794851e4	A-1-F	B77	1.15291	d__Bacteria	Bacteroidota	Bacteroidia	Chitinophagales	Saprospiraceae	uncultured
45914	8758bfdb0e82a3dacaf3557aa5ce105e	B-0-V	C19	1.15241	d__Bacteria	Proteobacteria	Gammaproteobacteria	Burkholderiales	Oxalobacteraceae	Undibacterium
71629	c5c200356c53f3783d634aa0406cf3e9	B-1-F	D24	1.15159	d__Bacteria	Firmicutes	Bacilli	Lactobacillales	Streptococcaceae	Lactococcus
89784	ef196b1e92e2c1fc6f36820788b68c72	B-0-V	C13	1.15153	d__Bacteria	Bacteroidota	Bacteroidia	Flavobacteriales	Flavobacteriaceae	Subsaxibacter
86520	e81a37d525623e17d4092ba2a35c435f	B-0-F	C57	1.14942	d__Bacteria	Actinobacteriota	Actinobacteria	Micrococcales	Microbacteriaceae	Microbacterium
64198	b815668a1e362dc6a897d2895c351449	A-1-F	C05	1.14879	d__Bacteria	Proteobacteria	Gammaproteobacteria	Pseudomonadales	Moraxellaceae	Acinetobacter
53691	95595a8e5962ef69862b877b403c5943	A-1-F	B88	1.14862	d__Bacteria	Firmicutes	Bacilli	Staphylococcales	Staphylococcaceae	Staphylococcus
12923	25e29edc5ce3022257a80d2448244ee6	B-1-F	D04	1.14693	d__Bacteria	Actinobacteriota	Actinobacteria	Corynebacteriales	Corynebacteriaceae	Lawsonella
64131	b815668a1e362dc6a897d2895c351449	B-0-V	C15	1.14468	d__Bacteria	Proteobacteria	Gammaproteobacteria	Pseudomonadales	Moraxellaceae	Acinetobacter
97873	fdc1a7c3ebe3c43c9205147181cadf6b	B-init	A45	1.14381	d__Bacteria	Actinobacteriota	Actinobacteria	Corynebacteriales	Corynebacteriaceae	Corynebacterium
69242	c142350e97f31833df1949ad6d8f2adb	A-0-F	B08	1.14299	d__Bacteria	Proteobacteria	Gammaproteobacteria	Burkholderiales	Chitinibacteraceae	Deefgea
15235	2aa282c745a023e4d652f986b63864b5	B-0-V	C24	1.14261	d__Bacteria	Bacteroidota	Bacteroidia	Bacteroidales	Prevotellaceae	Prevotella
96353	fc42f1028d35fc6d1bc8a0ac73136e8f	B-0-V	C15	1.1377	d__Bacteria	Bacteroidota	Bacteroidia	Flavobacteriales	Crocinitomicaceae	Fluviicola
18557	3405d03b5b15b136693d243a7a66b554	A-0-V	A82	1.13331	d__Bacteria	Firmicutes	Negativicutes	Veillonellales-Selenomonadales	Veillonellaceae	Megasphaera
91627	f2498d6f9a80f8edbd73769914d8a38a	B-init	A32	1.13204	d__Bacteria	Firmicutes	Bacilli	Bacillales	Bacillaceae	Bacillus
51752	907b8303cdc11126120db5802d1fda2d	A-1-F	B77	1.1315	d__Bacteria	Bacteroidota	Bacteroidia	Cytophagales	Spirosomaceae	Flectobacillus
81343	daa4f1dac916ad5bfe95a26e5143f993	B-0-F	C47	1.13019	d__Bacteria	Firmicutes	Bacilli	Lactobacillales	Lactobacillaceae	Lactobacillus
15207	2aa282c745a023e4d652f986b63864b5	A-1-F	B99	1.12878	d__Bacteria	Bacteroidota	Bacteroidia	Bacteroidales	Prevotellaceae	Prevotella
64180	b815668a1e362dc6a897d2895c351449	B-1-V	C99	1.12695	d__Bacteria	Proteobacteria	Gammaproteobacteria	Pseudomonadales	Moraxellaceae	Acinetobacter
83749	df6e8f4d62a3fda5e8e7ca5308686887	B-0-V	C15	1.12263	d__Bacteria	Proteobacteria	Alphaproteobacteria	Caedibacterales	Caedibacteraceae	Caedibacter
65187	ba9944d95cf418b8a991a9b0586650a8	A-0-F	A97	1.11836	d__Bacteria	Proteobacteria	Gammaproteobacteria	Burkholderiales	Oxalobacteraceae	Massilia
14311	297fb40b31a95eb931db64679c22b31e	A-0-F	A97	1.11691	d__Bacteria	Proteobacteria	Alphaproteobacteria	Rhizobiales	Devosiaceae	Devosia
53772	95595a8e5962ef69862b877b403c5943	A-init	A08	1.11677	d__Bacteria	Firmicutes	Bacilli	Staphylococcales	Staphylococcaceae	Staphylococcus
68536	bfad690571983692244717f38b9c41c7	B-0-V	C35	1.11642	d__Bacteria	Bacteroidota	Bacteroidia	Bacteroidales	Bacteroidaceae	Bacteroides
13553	2824fa5d7a0b3f9d8cdf50b32b7a9d4b	B-0-F	C45	1.11615	d__Bacteria	Proteobacteria	Alphaproteobacteria	Rhizobiales	Rhizobiaceae	Shinella
91740	f2498d6f9a80f8edbd73769914d8a38a	B-init	A35	1.11552	d__Bacteria	Firmicutes	Bacilli	Bacillales	Bacillaceae	Bacillus
97837	fdc1a7c3ebe3c43c9205147181cadf6b	A-1-F	B88	1.11479	d__Bacteria	Actinobacteriota	Actinobacteria	Corynebacteriales	Corynebacteriaceae	Corynebacterium
82779	dcdf220234a342507a50899ecea1d558	B-1-F	D07	1.11471	d__Bacteria	Fusobacteriota	Fusobacteriia	Fusobacteriales	Fusobacteriaceae	Cetobacterium
92138	f3cc08e9eadff3e46f4c038539bad3f5	B-0-V	C28	1.11402	d__Bacteria	Desulfobacterota	Desulfuromonadia	PB19	PB19	PB19
89826	ef196b1e92e2c1fc6f36820788b68c72	A-0-F	B08	1.1128	d__Bacteria	Bacteroidota	Bacteroidia	Flavobacteriales	Flavobacteriaceae	Subsaxibacter
92395	f3f54314fef1d3dcd9100e8e1f152532	A-init	A05	1.11245	d__Bacteria	Verrucomicrobiota	Chlamydiae	Chlamydiales	Parachlamydiaceae	Neochlamydia
54113	9852ed0f4e67879c26004ffcd2c2f1a7	A-init	A05	1.11244	d__Bacteria	Proteobacteria	Alphaproteobacteria	Reyranellales	Reyranellaceae	Reyranella
97824	fdc1a7c3ebe3c43c9205147181cadf6b	B-1-V	C93	1.11093	d__Bacteria	Actinobacteriota	Actinobacteria	Corynebacteriales	Corynebacteriaceae	Corynebacterium
14985	2a9f8fb1787e8f47c3fa7da34ad48d79	A-0-F	A98	1.11041	d__Bacteria	Chloroflexi	Chloroflexia	Thermomicrobiales	JG30-KF-CM45	JG30-KF-CM45
38292	7080d5b2cf73808e2595f7a4f9562841	A-0-F	B08	1.11031	d__Bacteria	Cyanobacteria	Sericytochromatia	Sericytochromatia	Sericytochromatia	Sericytochromatia
53865	95d2ecb8f3d61b02923baf7f91940110	B-0-V	C19	1.10957	d__Bacteria	Proteobacteria	Alphaproteobacteria	Sphingomonadales	Sphingomonadaceae	Altererythrobacter
17061	301f12986987cae6cc31cad6b0fbb414	A-1-V	B48	1.10946	d__Bacteria	Actinobacteriota	Acidimicrobiia	Microtrichales	Microtrichaceae	Candidatus_Microthrix
47465	88e477eaee6a480179a3ca253a2733f3	B-0-V	C15	1.10892	d__Bacteria	Myxococcota	Polyangia	Haliangiales	Haliangiaceae	Haliangium
31264	59691f971f4053e44ce26b13ca869aee	A-init	A09	1.10879	d__Bacteria	Proteobacteria	Gammaproteobacteria	Legionellales	Legionellaceae	Legionella
35747	6962b0f46e105557931cf60ba7cbce79	B-0-V	C29	1.10594	d__Bacteria	Verrucomicrobiota	Verrucomicrobiae	Verrucomicrobiales	Verrucomicrobiaceae	uncultured
81391	daa4f1dac916ad5bfe95a26e5143f993	A-1-V	B38	1.10366	d__Bacteria	Firmicutes	Bacilli	Lactobacillales	Lactobacillaceae	Lactobacillus
65509	babb2ebb5ca6d5b569dbcd2b4b628198	B-init	A28	1.10357	d__Bacteria	Firmicutes	Bacilli	Lactobacillales	Leuconostocaceae	Weissella
29387	53596c48135e8a733466e8e33ac70e8d	B-0-V	C19	1.10356	d__Bacteria	Proteobacteria	Alphaproteobacteria	Caulobacterales	Hyphomonadaceae	SWB02
94950	f991274e234ade6f6a6a2df1daeea685	B-init	A32	1.10309	d__Bacteria	Actinobacteriota	Actinobacteria	Bifidobacteriales	Bifidobacteriaceae	Bifidobacterium
91756	f2498d6f9a80f8edbd73769914d8a38a	A-init	A09	1.10298	d__Bacteria	Firmicutes	Bacilli	Bacillales	Bacillaceae	Bacillus
82799	dcdf220234a342507a50899ecea1d558	A-1-V	B60	1.10197	d__Bacteria	Fusobacteriota	Fusobacteriia	Fusobacteriales	Fusobacteriaceae	Cetobacterium
83335	ddaa558c154dcdac787c4005292a33f9	B-0-V	C15	1.10167	d__Bacteria	Proteobacteria	Gammaproteobacteria	Pseudomonadales	Moraxellaceae	Alkanindiges
96360	fc42f1028d35fc6d1bc8a0ac73136e8f	A-init	A17	1.09984	d__Bacteria	Bacteroidota	Bacteroidia	Flavobacteriales	Crocinitomicaceae	Fluviicola
11538	24006e19666d6c77078090d3814c4efe	A-0-F	A97	1.09921	d__Bacteria	Bacteroidota	Bacteroidia	Cytophagales	Microscillaceae	uncultured
34997	65a04821d94e55138e086938e402beb8	A-1-F	B77	1.09908	d__Bacteria	Gemmatimonadota	Gemmatimonadetes	Gemmatimonadales	Gemmatimonadaceae	Gemmatimonas
8854	1cc7e5a05cf232d0e5d30035b3ab61bc	A-0-V	A85	1.09829	d__Bacteria	Proteobacteria	Gammaproteobacteria	Enterobacterales	Enterobacteriaceae	Salmonella
96312	fc42f1028d35fc6d1bc8a0ac73136e8f	A-0-F	B08	1.09736	d__Bacteria	Bacteroidota	Bacteroidia	Flavobacteriales	Crocinitomicaceae	Fluviicola
28	001872dbf24bcdc8ef745da1bf101594	B-0-V	C13	1.09705	d__Bacteria	Myxococcota	Polyangia	Polyangiales	Sandaracinaceae	Sandaracinus
94989	f991274e234ade6f6a6a2df1daeea685	A-1-F	B75	1.0967	d__Bacteria	Actinobacteriota	Actinobacteria	Bifidobacteriales	Bifidobacteriaceae	Bifidobacterium
52135	92a041c7da1bfe1de366dfda713479db	B-1-V	C97	1.09647	d__Bacteria	Firmicutes	Clostridia	Peptostreptococcales-Tissierellales	Peptostreptococcales-Tissierellales	Anaerococcus
27804	4ea7f2ddf54bcf24a836111c0ae2c98e	A-init	A17	1.09387	d__Bacteria	Verrucomicrobiota	Verrucomicrobiae	Verrucomicrobiales	Rubritaleaceae	Luteolibacter
61187	af1949643a84e65f00778293ab517abb	B-0-V	C28	1.09315	d__Bacteria	Proteobacteria	Alphaproteobacteria	Rhodobacterales	Rhodobacteraceae	Rhodobacter
53737	95595a8e5962ef69862b877b403c5943	A-0-V	A83	1.09271	d__Bacteria	Firmicutes	Bacilli	Staphylococcales	Staphylococcaceae	Staphylococcus
68383	bfad690571983692244717f38b9c41c7	A-0-V	A74	1.09202	d__Bacteria	Bacteroidota	Bacteroidia	Bacteroidales	Bacteroidaceae	Bacteroides
88368	eba8d73fc1fb9fb0f1f8810581320db3	B-0-V	C29	1.08955	d__Bacteria	Proteobacteria	Gammaproteobacteria	Burkholderiales	Nitrosomonadaceae	Nitrosomonas
31233	59691f971f4053e44ce26b13ca869aee	B-0-V	C13	1.08485	d__Bacteria	Proteobacteria	Gammaproteobacteria	Legionellales	Legionellaceae	Legionella
19529	38f9479d2f37d1036274704b09d2e3c5	B-1-V	C79	1.08478	d__Bacteria	Firmicutes	Clostridia	Lachnospirales	Lachnospiraceae	Blautia
53769	95595a8e5962ef69862b877b403c5943	A-0-V	A71	1.0846	d__Bacteria	Firmicutes	Bacilli	Staphylococcales	Staphylococcaceae	Staphylococcus
47082	887a09354d908590ad7bb6d121043e8a	B-0-V	C26	1.08425	d__Bacteria	Firmicutes	Negativicutes	Veillonellales-Selenomonadales	Veillonellaceae	Veillonella
21447	3ec9a72eea2934c7e20bf5e3840b3935	A-0-F	B25	1.0839	d__Bacteria	Bacteroidota	Bacteroidia	Bacteroidales	Tannerellaceae	Parabacteroides
94985	f991274e234ade6f6a6a2df1daeea685	B-0-V	C38	1.07854	d__Bacteria	Actinobacteriota	Actinobacteria	Bifidobacteriales	Bifidobacteriaceae	Bifidobacterium
60246	ac43a067fa83deffcb753b4768d66eed	B-0-V	C29	1.0781	d__Bacteria	Proteobacteria	Gammaproteobacteria	Cellvibrionales	Halieaceae	OM60(NOR5)_clade
53851	95595a8e5962ef69862b877b403c5943	B-init	A36	1.07776	d__Bacteria	Firmicutes	Bacilli	Staphylococcales	Staphylococcaceae	Staphylococcus
68408	bfad690571983692244717f38b9c41c7	A-0-F	A94	1.0769	d__Bacteria	Bacteroidota	Bacteroidia	Bacteroidales	Bacteroidaceae	Bacteroides
14356	297fb40b31a95eb931db64679c22b31e	B-0-V	C19	1.07617	d__Bacteria	Proteobacteria	Alphaproteobacteria	Rhizobiales	Devosiaceae	Devosia
64092	b815668a1e362dc6a897d2895c351449	A-1-F	C02	1.07477	d__Bacteria	Proteobacteria	Gammaproteobacteria	Pseudomonadales	Moraxellaceae	Acinetobacter
97901	fdc1a7c3ebe3c43c9205147181cadf6b	A-0-F	B26	1.07244	d__Bacteria	Actinobacteriota	Actinobacteria	Corynebacteriales	Corynebacteriaceae	Corynebacterium
15179	2aa282c745a023e4d652f986b63864b5	B-0-V	C38	1.07203	d__Bacteria	Bacteroidota	Bacteroidia	Bacteroidales	Prevotellaceae	Prevotella
53669	95595a8e5962ef69862b877b403c5943	A-0-V	A85	1.06995	d__Bacteria	Firmicutes	Bacilli	Staphylococcales	Staphylococcaceae	Staphylococcus
80698	da3fd1a55a332ea87aa1da2b633d54b2	B-init	A34	1.06973	d__Bacteria	Firmicutes	Bacilli	Lactobacillales	Streptococcaceae	Streptococcus
81738	db695dda76e8047dcda6e39b2ee33656	A-1-F	B77	1.06898	d__Bacteria	Campilobacterota	Campylobacteria	Campylobacterales	Arcobacteraceae	Pseudarcobacter
97815	fdc1a7c3ebe3c43c9205147181cadf6b	B-1-F	D04	1.0687	d__Bacteria	Actinobacteriota	Actinobacteria	Corynebacteriales	Corynebacteriaceae	Corynebacterium
86548	e81a37d525623e17d4092ba2a35c435f	B-1-F	D04	1.06771	d__Bacteria	Actinobacteriota	Actinobacteria	Micrococcales	Microbacteriaceae	Microbacterium
94824	f965a671b905639699196aaa0a6bb401	A-0-F	B14	1.06754	d__Bacteria	Actinobacteriota	Actinobacteria	Micrococcales	Micrococcaceae	Rothia
54255	9852ed0f4e67879c26004ffcd2c2f1a7	B-1-V	C96	1.06618	d__Bacteria	Proteobacteria	Alphaproteobacteria	Reyranellales	Reyranellaceae	Reyranella
3022	0968de234aa6e7ec73c7343a794851e4	B-0-V	C19	1.06372	d__Bacteria	Bacteroidota	Bacteroidia	Chitinophagales	Saprospiraceae	uncultured
15847	2b2a175f73b00cdb81c307eb90ccf357	B-0-V	C28	1.06213	d__Bacteria	Proteobacteria	Gammaproteobacteria	Burkholderiales	Comamonadaceae	Hydrogenophaga
94957	f991274e234ade6f6a6a2df1daeea685	A-0-F	A98	1.0607	d__Bacteria	Actinobacteriota	Actinobacteria	Bifidobacteriales	Bifidobacteriaceae	Bifidobacterium
8855	1cc7e5a05cf232d0e5d30035b3ab61bc	B-1-V	C86	1.06068	d__Bacteria	Proteobacteria	Gammaproteobacteria	Enterobacterales	Enterobacteriaceae	Salmonella
14111	292e824eec1e72a5d384ae36fcc3ffee	A-0-F	A97	1.06052	d__Bacteria	Gemmatimonadota	Gemmatimonadetes	Gemmatimonadales	Gemmatimonadaceae	uncultured
15373	2aa2e81fe532c2ac1175fda6ce97e696	A-1-F	B77	1.05991	d__Bacteria	Bacteroidota	Bacteroidia	Chitinophagales	uncultured	uncultured
14743	2a5361c0150221b14d6241b47e164752	B-0-V	C19	1.0594	d__Bacteria	Proteobacteria	Alphaproteobacteria	Paracaedibacterales	Paracaedibacteraceae	uncultured
25030	48befec723815b415ea3dd73d7e81479	A-1-F	B77	1.0555	d__Bacteria	Patescibacteria	Gracilibacteria	JGI_0000069-P22	JGI_0000069-P22	JGI_0000069-P22
58665	a30c9bd95d2c785b06db09d68e5d7625	A-0-F	B08	1.0506	d__Bacteria	Proteobacteria	Alphaproteobacteria	Rickettsiales	SM2D12	SM2D12
97726	fdc1a7c3ebe3c43c9205147181cadf6b	B-0-F	C65	1.04869	d__Bacteria	Actinobacteriota	Actinobacteria	Corynebacteriales	Corynebacteriaceae	Corynebacterium
73239	c9d4d53244ba11139393a5056692ffe4	A-1-F	C03	1.0486	d__Bacteria	Proteobacteria	Alphaproteobacteria	Rhodobacterales	Rhodobacteraceae	Pseudorhodobacter
16912	2f4a2b08eec8d8d5f66dc0d20552881f	A-0-V	A69	1.04549	d__Bacteria	Proteobacteria	Gammaproteobacteria	Enterobacterales	Enterobacteriaceae	Escherichia-Shigella
68437	bfad690571983692244717f38b9c41c7	A-1-F	B99	1.04304	d__Bacteria	Bacteroidota	Bacteroidia	Bacteroidales	Bacteroidaceae	Bacteroides
17540	3107d85bb7caaf7e6f959c84e9e96801	A-0-F	B08	1.04229	d__Bacteria	Proteobacteria	Alphaproteobacteria	Sphingomonadales	Sphingomonadaceae	Novosphingobium
9562	1ed72b3487b42affd1ce9152f0f0fd52	A-0-F	A97	1.04106	d__Bacteria	Patescibacteria	Saccharimonadia	Saccharimonadales	Saccharimonadales	Saccharimonadales
49721	8cf144d1a2cb9b742b5e647ae3937887	B-1-F	D26	1.03942	d__Bacteria	Firmicutes	Clostridia	Oscillospirales	[Eubacterium]_coprostanoligenes_group	[Eubacterium]_coprostanoligenes_group
41632	7d2e2fca176d25f1ceb892bed1ef4f8d	A-0-V	A57	1.03903	d__Bacteria	Actinobacteriota	Actinobacteria	Propionibacteriales	Propionibacteriaceae	Cutibacterium
64698	ba418eda459466506fc76728e183d26a	B-1-V	C83	1.03588	d__Bacteria	Firmicutes	Clostridia	Oscillospirales	Ruminococcaceae	Ruminococcus
9515	1ed72b3487b42affd1ce9152f0f0fd52	B-1-F	D20	1.03364	d__Bacteria	Patescibacteria	Saccharimonadia	Saccharimonadales	Saccharimonadales	Saccharimonadales
97911	fdc1a7c3ebe3c43c9205147181cadf6b	B-init	A30	1.03194	d__Bacteria	Actinobacteriota	Actinobacteria	Corynebacteriales	Corynebacteriaceae	Corynebacterium
15314	2aa2e81fe532c2ac1175fda6ce97e696	B-0-V	C13	1.03121	d__Bacteria	Bacteroidota	Bacteroidia	Chitinophagales	uncultured	uncultured
82731	dcdf220234a342507a50899ecea1d558	B-0-F	C43	1.02873	d__Bacteria	Fusobacteriota	Fusobacteriia	Fusobacteriales	Fusobacteriaceae	Cetobacterium
97753	fdc1a7c3ebe3c43c9205147181cadf6b	B-0-V	C24	1.0282	d__Bacteria	Actinobacteriota	Actinobacteria	Corynebacteriales	Corynebacteriaceae	Corynebacterium
11511	24006e19666d6c77078090d3814c4efe	B-0-V	C13	1.028	d__Bacteria	Bacteroidota	Bacteroidia	Cytophagales	Microscillaceae	uncultured
46622	87c9410e151ff4b3fb2720d4045b0eb5	A-0-V	A85	1.0226	d__Bacteria	Bacteroidota	Bacteroidia	Flavobacteriales	Weeksellaceae	Chryseobacterium
76403	cfea4155161c2b6a27a65616737d25f7	A-1-F	B77	1.02212	d__Bacteria	Proteobacteria	Gammaproteobacteria	Burkholderiales	Comamonadaceae	Sphaerotilus
45373	84a7ad8528c976b7bf53192006188c3f	B-init	A45	1.02158	d__Bacteria	Proteobacteria	Gammaproteobacteria	Vibrionales	Vibrionaceae	Vibrio
58691	a30c9bd95d2c785b06db09d68e5d7625	B-0-V	C29	1.02077	d__Bacteria	Proteobacteria	Alphaproteobacteria	Rickettsiales	SM2D12	SM2D12
70886	c4205e8a1c140aa7f454b656b735871f	A-1-F	B77	1.02012	d__Bacteria	Patescibacteria	Gracilibacteria	Absconditabacteriales_(SR1)	Absconditabacteriales_(SR1)	Absconditabacteriales_(SR1)
19564	38f9479d2f37d1036274704b09d2e3c5	A-1-F	B76	1.01965	d__Bacteria	Firmicutes	Clostridia	Lachnospirales	Lachnospiraceae	Blautia
82783	dcdf220234a342507a50899ecea1d558	A-0-V	A70	1.01907	d__Bacteria	Fusobacteriota	Fusobacteriia	Fusobacteriales	Fusobacteriaceae	Cetobacterium
41645	7d2e2fca176d25f1ceb892bed1ef4f8d	A-1-V	B39	1.0189	d__Bacteria	Actinobacteriota	Actinobacteria	Propionibacteriales	Propionibacteriaceae	Cutibacterium
95887	fb8aacae7789e823078f0098b713cb93	B-0-V	C13	1.01666	d__Bacteria	Proteobacteria	Gammaproteobacteria	Xanthomonadales	Xanthomonadaceae	Arenimonas
17508	3107d85bb7caaf7e6f959c84e9e96801	B-0-V	C13	1.0163	d__Bacteria	Proteobacteria	Alphaproteobacteria	Sphingomonadales	Sphingomonadaceae	Novosphingobium
60231	ac43a067fa83deffcb753b4768d66eed	A-0-F	A97	1.01624	d__Bacteria	Proteobacteria	Gammaproteobacteria	Cellvibrionales	Halieaceae	OM60(NOR5)_clade
69460	c150839b57c4ab5ed846615c91f5a818	B-init	A32	1.01474	d__Bacteria	Firmicutes	Clostridia	Peptostreptococcales-Tissierellales	Peptostreptococcales-Tissierellales	Peptoniphilus
47451	88e477eaee6a480179a3ca253a2733f3	A-0-F	A97	1.01454	d__Bacteria	Myxococcota	Polyangia	Haliangiales	Haliangiaceae	Haliangium
65353	baa7b5455044e9617e4162035cb7a17d	B-init	A47	1.01162	d__Bacteria	Proteobacteria	Gammaproteobacteria	Enterobacterales	Erwiniaceae	Pantoea
64094	b815668a1e362dc6a897d2895c351449	B-1-V	C86	1.01058	d__Bacteria	Proteobacteria	Gammaproteobacteria	Pseudomonadales	Moraxellaceae	Acinetobacter
97741	fdc1a7c3ebe3c43c9205147181cadf6b	A-1-F	B87	1.01001	d__Bacteria	Actinobacteriota	Actinobacteria	Corynebacteriales	Corynebacteriaceae	Corynebacterium
64189	b815668a1e362dc6a897d2895c351449	B-init	A44	1.00992	d__Bacteria	Proteobacteria	Gammaproteobacteria	Pseudomonadales	Moraxellaceae	Acinetobacter
18549	3405d03b5b15b136693d243a7a66b554	B-init	A38	1.00879	d__Bacteria	Firmicutes	Negativicutes	Veillonellales-Selenomonadales	Veillonellaceae	Megasphaera
81381	daa4f1dac916ad5bfe95a26e5143f993	A-0-V	A55	1.00748	d__Bacteria	Firmicutes	Bacilli	Lactobacillales	Lactobacillaceae	Lactobacillus
42470	7e3e371ef86710a1d15916b6ac9b8bab	A-init	A04	1.00744	d__Bacteria	Firmicutes	Clostridia	Lachnospirales	Lachnospiraceae	[Eubacterium]_eligens_group
71763	c5c200356c53f3783d634aa0406cf3e9	B-1-V	C94	1.00587	d__Bacteria	Firmicutes	Bacilli	Lactobacillales	Streptococcaceae	Lactococcus
94571	f9376caf3c07919af47fa34e8fe3e550	A-init	A21	1.00245	d__Bacteria	Firmicutes	Bacilli	Bacillales	Bacillaceae	Geobacillus
64221	b815668a1e362dc6a897d2895c351449	B-1-F	D29	1.00228	d__Bacteria	Proteobacteria	Gammaproteobacteria	Pseudomonadales	Moraxellaceae	Acinetobacter
368	00257959fddfe258bb4789ec2ad4c0e3	B-0-V	C28	1	d__Bacteria	Proteobacteria	Alphaproteobacteria	Holosporales	Holosporaceae	Candidatus_Bealeia
1179	02e0e7cf8aa8041880c82e640ed3c14e	A-1-F	B90	1	d__Bacteria	Bacteroidota	Bacteroidia	Bacteroidales	Marinifilaceae	Odoribacter
1826	04b9389ae08189a726c3132cabac5724	A-0-V	A70	1	d__Bacteria	Armatimonadota	Armatimonadia	Armatimonadales	Armatimonadaceae	Armatimonas
2865	0968de234aa6e7ec73c7343a794851e4	A-0-V	A87	1	d__Bacteria	Bacteroidota	Bacteroidia	Chitinophagales	Saprospiraceae	uncultured
3737	0ce9280406fd028b18b1f8f72d9b85a8	A-0-F	B08	1	d__Bacteria	Proteobacteria	Gammaproteobacteria	Burkholderiales	Methylophilaceae	Methylophilus
5412	13c373930ed033401db4f1ee8122bcce	A-init	A20	1	d__Bacteria	Actinobacteriota	Actinobacteria	Corynebacteriales	Mycobacteriaceae	Mycobacterium
5472	13c373930ed033401db4f1ee8122bcce	A-init	A09	1	d__Bacteria	Actinobacteriota	Actinobacteria	Corynebacteriales	Mycobacteriaceae	Mycobacterium
5852	1427c1fc0fd50e1e2e558ffc1dcbf728	B-init	A43	1	d__Bacteria	Bacteroidota	Bacteroidia	Sphingobacteriales	Sphingobacteriaceae	Pedobacter
5925	144905679a88399dfc475d2d5ac9b432	B-0-V	C14	1	d__Bacteria	Bdellovibrionota	Oligoflexia	0319-6G20	0319-6G20	0319-6G20
6804	159174015b3dba531bcc07218d47e7fd	B-0-V	C29	1	d__Bacteria	Proteobacteria	Gammaproteobacteria	Xanthomonadales	Rhodanobacteraceae	Tahibacter
7906	1a7a971d3bcf21592d1ebabf35d100fd	B-0-V	C35	1	d__Bacteria	Proteobacteria	Alphaproteobacteria	Caulobacterales	Caulobacteraceae	Brevundimonas
7951	1a7a971d3bcf21592d1ebabf35d100fd	B-1-V	C88	1	d__Bacteria	Proteobacteria	Alphaproteobacteria	Caulobacterales	Caulobacteraceae	Brevundimonas
9313	1e1059230efb80eb8a963e3869222e3f	A-0-V	A71	1	d__Bacteria	Firmicutes	Clostridia	Lachnospirales	Lachnospiraceae	Sellimonas
9431	1ed72b3487b42affd1ce9152f0f0fd52	A-init	A20	1	d__Bacteria	Patescibacteria	Saccharimonadia	Saccharimonadales	Saccharimonadales	Saccharimonadales
9450	1ed72b3487b42affd1ce9152f0f0fd52	A-0-V	A68	1	d__Bacteria	Patescibacteria	Saccharimonadia	Saccharimonadales	Saccharimonadales	Saccharimonadales
10432	211994a9c7923e1abb0a405779031e75	B-init	A43	1	d__Bacteria	Proteobacteria	Gammaproteobacteria	Burkholderiales	Comamonadaceae	Aquabacterium
10825	21747d43556f072017c6eb74576a4976	A-0-F	B12	1	d__Bacteria	Deinococcota	Deinococci	Deinococcales	Deinococcaceae	Deinococcus
11902	243705dd474c7a2878ebfc1677995275	B-1-F	D16	1	d__Bacteria	Proteobacteria	Gammaproteobacteria	Alteromonadales	Pseudoalteromonadaceae	Pseudoalteromonas
13693	289b96400f95801895979d0c88b2e2ef	A-init	A18	1	d__Bacteria	Proteobacteria	Alphaproteobacteria	Rhizobiales	Beijerinckiaceae	Bosea
13913	28c2bd6c98386b1c2d93416a34863f56	B-0-V	C15	1	d__Bacteria	Verrucomicrobiota	Verrucomicrobiae	Pedosphaerales	Pedosphaeraceae	SH3-11
14710	2a5361c0150221b14d6241b47e164752	B-0-V	C15	1	d__Bacteria	Proteobacteria	Alphaproteobacteria	Paracaedibacterales	Paracaedibacteraceae	uncultured
15668	2b1eba4db54321bd0d104d687fae91cd	A-0-F	A97	1	d__Bacteria	Proteobacteria	Alphaproteobacteria	Holosporales	Holosporaceae	Holosporaceae
18171	33f214407d43560a88e3f261b82f5ec0	B-0-V	C15	1	d__Bacteria	Bdellovibrionota	Bdellovibrionia	Bdellovibrionales	Bdellovibrionaceae	Bdellovibrio
21133	3d29fc2dc1d9fb527c321a4248414e22	B-0-V	C19	1	d__Bacteria	Bdellovibrionota	Oligoflexia	Oligoflexales	uncultured	uncultured
21181	3d29fc2dc1d9fb527c321a4248414e22	B-0-V	C28	1	d__Bacteria	Bdellovibrionota	Oligoflexia	Oligoflexales	uncultured	uncultured
21319	3e8cbabd6bf71cf46ef64eec3ae6e657	B-1-F	D27	1	d__Bacteria	Firmicutes	Clostridia	Clostridiales	Clostridiaceae	Clostridium_sensu_stricto_13
22207	3f9c8f65fe8a4034125783122f866361	B-0-V	C29	1	d__Bacteria	Myxococcota	Polyangia	Blfdi19	Blfdi19	Blfdi19
23127	41c820f2fb19409e63f9d582a203b78d	B-0-V	C15	1	d__Bacteria	Bacteroidota	Bacteroidia	Sphingobacteriales	NS11-12_marine_group	NS11-12_marine_group
24005	459ed1df90edaf6b472558a74c6ce388	B-0-F	C45	1	d__Bacteria	Proteobacteria	Alphaproteobacteria	Rhizobiales	Rhizobiaceae	Hoeflea
24220	45da8c4128d7e2a8d3b185bd865f1929	B-init	A46	1	d__Bacteria	Firmicutes	Bacilli	Lactobacillales	Aerococcaceae	Facklamia
24565	4795b754dc293ce7ee7ebbc6a438f820	B-0-V	C15	1	d__Bacteria	Bacteroidota	Bacteroidia	Chitinophagales	Chitinophagaceae	uncultured
24641	4795b754dc293ce7ee7ebbc6a438f820	B-0-V	C28	1	d__Bacteria	Bacteroidota	Bacteroidia	Chitinophagales	Chitinophagaceae	uncultured
25371	48ff373e263923bec039c5eb41de8b4d	A-0-F	A97	1	d__Bacteria	Proteobacteria	Alphaproteobacteria	Dongiales	Dongiaceae	Dongia
25679	499384eba54550eefe3f22cbe756f87b	A-1-F	B77	1	d__Bacteria	Acidobacteriota	Acidobacteriae	Bryobacterales	Bryobacteraceae	Bryobacter
26016	4a28beaac33c1e157dcbdf843b0b09b2	A-0-F	B08	1	d__Bacteria	Proteobacteria	Gammaproteobacteria	Burkholderiales	Burkholderiaceae	Lautropia
29760	543dfb804ae59df0b11119f27b2e1d7d	A-init	A17	1	d__Bacteria	Chloroflexi	Anaerolineae	SBR1031	A4b	A4b
29930	547f7f631b685c5f07486e3170f16ea4	B-1-V	C79	1	d__Bacteria	Firmicutes	Clostridia	Lachnospirales	Lachnospiraceae	Dorea
30042	569418df588c6249c6525811063aacf5	B-0-F	C57	1	d__Bacteria	Firmicutes	Clostridia	Peptostreptococcales-Tissierellales	Peptostreptococcales-Tissierellales	Finegoldia
31285	59691f971f4053e44ce26b13ca869aee	B-0-V	C15	1	d__Bacteria	Proteobacteria	Gammaproteobacteria	Legionellales	Legionellaceae	Legionella
32013	5c0591245b7a693648643321b14306c5	B-0-V	C19	1	d__Bacteria	Proteobacteria	Gammaproteobacteria	Gammaproteobacteria_Incertae_Sedis	Unknown_Family	Acidibacter
32062	5c0644f23e7db04b7c8bd37098828313	A-1-F	B75	1	d__Bacteria	Firmicutes	Clostridia	Lachnospirales	Lachnospiraceae	[Ruminococcus]_torques_group
32265	5c29fe071528f04d61829f049ea4b9ec	A-0-V	A86	1	d__Bacteria	Bacteroidota	Bacteroidia	Cytophagales	Spirosomaceae	Arcicella
32671	5c7243a7837a556ed450a3eb3142b10c	A-1-F	C03	1	d__Bacteria	Patescibacteria	Saccharimonadia	Saccharimonadales	Saccharimonadaceae	TM7a
33356	5f3a4d4b4b7e026253c42d0810a67152	A-1-F	B77	1	d__Bacteria	Proteobacteria	Gammaproteobacteria	Burkholderiales	Neisseriaceae	uncultured
33791	6208e5dd973b315607f36c85b6e62194	B-0-V	C13	1	d__Bacteria	Firmicutes	Negativicutes	Acidaminococcales	Acidaminococcaceae	uncultured
34137	63c01566365c4a84394c6eee133713f3	B-0-V	C29	1	d__Bacteria	Proteobacteria	Gammaproteobacteria	Alteromonadales	Shewanellaceae	Shewanella
34883	65554d38f01e405a4a96fd17a14a6442	B-1-V	C73	1	d__Bacteria	Myxococcota	Polyangia	Nannocystales	Nannocystaceae	Nannocystaceae
35433	66b2068aa37a4673bc168a71e87cac5f	B-0-V	C26	1	d__Bacteria	Actinobacteriota	Actinobacteria	Micrococcales	Intrasporangiaceae	Ornithinibacter
36943	6cfcb015a00c6f3fb16e6eec63f4a35c	A-0-V	A68	1	d__Bacteria	Actinobacteriota	Actinobacteria	Micrococcales	Micrococcaceae	Micrococcus
37683	6f8854b3c5402c8a125a81c5f0cbec02	A-init	A15	1	d__Bacteria	Actinobacteriota	Coriobacteriia	Coriobacteriales	Eggerthellaceae	Senegalimassilia
38061	701421f64eeb8d049669187c06479669	B-init	A41	1	d__Bacteria	Actinobacteriota	Coriobacteriia	Coriobacteriales	Atopobiaceae	Olsenella
39007	736c3b4048da0db6b84887a6822e8663	B-0-V	C18	1	d__Bacteria	Bacteroidota	Bacteroidia	Cytophagales	Spirosomaceae	Dyadobacter
39201	736d1c5d73c1e0dd5cbaf3eefa049f60	A-0-F	B08	1	d__Bacteria	Bacteroidota	Bacteroidia	Cytophagales	Spirosomaceae	Persicitalea
39306	736d1c5d73c1e0dd5cbaf3eefa049f60	A-0-F	A97	1	d__Bacteria	Bacteroidota	Bacteroidia	Cytophagales	Spirosomaceae	Persicitalea
39611	73c328a89c17df69de9fbc9f010da741	B-0-V	C14	1	d__Bacteria	Proteobacteria	Alphaproteobacteria	Rhizobiales	Rhizobiaceae	Aureimonas
41523	7b9b639195fb03882dc9ec52802c8428	B-0-V	C15	1	d__Bacteria	Bacteroidota	Kapabacteria	Kapabacteriales	Kapabacteriales	Kapabacteriales
41837	7d56d0a2a60cefc1b8fe22ae439f4710	B-0-V	C13	1	d__Bacteria	Proteobacteria	Alphaproteobacteria	Caulobacterales	Hyphomonadaceae	uncultured
42664	7eaa2034a21192be6ecfaec001f3fa08	B-0-V	C15	1	d__Bacteria	Proteobacteria	Alphaproteobacteria	Caulobacterales	Caulobacteraceae	Caulobacter
43112	7f4a02a24bf3dd3ac868e0a98c127fdc	B-0-V	C16	1	d__Bacteria	Actinobacteriota	Actinobacteria	Propionibacteriales	Propionibacteriaceae	Friedmanniella
43710	805c276ced9f765b03fd2d9e1942d9e8	B-0-V	C13	1	d__Bacteria	Bacteroidota	Bacteroidia	Flavobacteriales	Flavobacteriaceae	Confluentibacter
44868	843ece7261c036b23a896078ce760af5	B-0-F	C45	1	d__Bacteria	Proteobacteria	Alphaproteobacteria	Rhizobiales	Hyphomicrobiaceae	Hyphomicrobium
45126	8453fdae9a7218488c2df97592df615f	B-0-V	C13	1	d__Bacteria	Spirochaetota	Leptospirae	Leptospirales	Leptospiraceae	Turneriella
45260	8453fdae9a7218488c2df97592df615f	B-0-V	C15	1	d__Bacteria	Spirochaetota	Leptospirae	Leptospirales	Leptospiraceae	Turneriella
46188	87980ccf57ef2e7dfef80e34789debba	B-0-F	C44	1	d__Bacteria	Firmicutes	Clostridia	Lachnospirales	Lachnospiraceae	Lachnospiraceae_FCS020_group
46843	884bf0b78eccda0f6df5e64dedd931bb	B-1-F	D10	1	d__Bacteria	Proteobacteria	Gammaproteobacteria	Burkholderiales	Chromobacteriaceae	Crenobacter
46925	887a09354d908590ad7bb6d121043e8a	B-0-F	C69	1	d__Bacteria	Firmicutes	Negativicutes	Veillonellales-Selenomonadales	Veillonellaceae	Veillonella
48268	8973fde1cf9fb3f267fa418e021a1eda	B-0-V	C19	1	d__Bacteria	Proteobacteria	Gammaproteobacteria	Ga0077536	Ga0077536	Ga0077536
49706	8cf144d1a2cb9b742b5e647ae3937887	B-1-V	C79	1	d__Bacteria	Firmicutes	Clostridia	Oscillospirales	[Eubacterium]_coprostanoligenes_group	[Eubacterium]_coprostanoligenes_group
50086	8df502fc0de3a54c853e9bffe3844303	B-0-F	C45	1	d__Bacteria	Verrucomicrobiota	Verrucomicrobiae	Chthoniobacterales	Terrimicrobiaceae	Terrimicrobium
51069	8ef02c3998c30f2efa7b9d7f802ce4c7	A-1-F	B91	1	d__Bacteria	Actinobacteriota	Actinobacteria	Micrococcales	Micrococcaceae	Arthrobacter
51312	9037458d7415c006fc2a94c1ae70a574	B-0-V	C13	1	d__Bacteria	Bacteroidota	Bacteroidia	Chitinophagales	Chitinophagaceae	Flavihumibacter
52919	946ee03cdd72ed749039f8e985b0bcbd	A-0-F	B13	1	d__Bacteria	Firmicutes	Bacilli	Lactobacillales	Leuconostocaceae	Leuconostoc
53180	9477ce436e0cebfa915f52cac5dd17e0	A-init	A20	1	d__Bacteria	Bacteroidota	Bacteroidia	Chitinophagales	Chitinophagaceae	Ferruginibacter
53516	94bba427145845d0f5e7426c4fd7c66e	B-0-V	C29	1	d__Bacteria	Bacteroidota	Bacteroidia	SM1A07	SM1A07	SM1A07
54145	9852ed0f4e67879c26004ffcd2c2f1a7	B-init	A48	1	d__Bacteria	Proteobacteria	Alphaproteobacteria	Reyranellales	Reyranellaceae	Reyranella
54968	99a20210b8f1fc7230a6e3bdeb718ea6	B-0-V	C29	1	d__Bacteria	NB1-j	NB1-j	NB1-j	NB1-j	NB1-j
55249	99ec0ed10cfae1f4ffca3fbe91974742	A-1-F	B87	1	d__Bacteria	Actinobacteriota	Thermoleophilia	Gaiellales	uncultured	uncultured
56867	9d8588225463466f2b3bf49c09ea5cfc	B-1-F	D10	1	d__Bacteria	Proteobacteria	Alphaproteobacteria	Rhodobacterales	Rhodobacteraceae	Paracoccus
58014	a018eb1d8afceb2751d3b92b22f4d35f	A-0-F	A98	1	d__Bacteria	Firmicutes	Bacilli	Erysipelotrichales	Erysipelatoclostridiaceae	Erysipelatoclostridium
58663	a30c9bd95d2c785b06db09d68e5d7625	B-0-V	C15	1	d__Bacteria	Proteobacteria	Alphaproteobacteria	Rickettsiales	SM2D12	SM2D12
58998	a377a0aa64791a373b201d7652d0b713	B-0-V	C13	1	d__Bacteria	Proteobacteria	Gammaproteobacteria	Xanthomonadales	Rhodanobacteraceae	Dokdonella
61389	afde7b9ef12f53bdb5cc34e0e9637a07	B-init	A41	1	d__Bacteria	Firmicutes	Bacilli	Bacillales	Planococcaceae	Kurthia
63836	b714b7cc520395005e8d1366ae1a1281	B-init	A48	1	d__Bacteria	Firmicutes	Negativicutes	Veillonellales-Selenomonadales	Veillonellaceae	Negativicoccus
63862	b7439aa9ab26d047d431ef5da35246e2	B-0-V	C15	1	d__Bacteria	Bdellovibrionota	Bdellovibrionia	Bacteriovoracales	Bacteriovoracaceae	Peredibacter
64194	b815668a1e362dc6a897d2895c351449	A-1-F	C06	1	d__Bacteria	Proteobacteria	Gammaproteobacteria	Pseudomonadales	Moraxellaceae	Acinetobacter
64263	ba0b8fc0b649b1e0418689fc941ef8ff	B-0-V	C28	1	d__Bacteria	Verrucomicrobiota	Verrucomicrobiae	Pedosphaerales	Pedosphaeraceae	uncultured
64334	ba0b8fc0b649b1e0418689fc941ef8ff	A-1-F	B77	1	d__Bacteria	Verrucomicrobiota	Verrucomicrobiae	Pedosphaerales	Pedosphaeraceae	uncultured
65383	baa7b5455044e9617e4162035cb7a17d	A-init	A05	1	d__Bacteria	Proteobacteria	Gammaproteobacteria	Enterobacterales	Erwiniaceae	Pantoea
66836	bbc621fed977307a0f4c6106bc689300	B-0-F	C45	1	d__Bacteria	Bdellovibrionota	Oligoflexia	Silvanigrellales	Silvanigrellaceae	Silvanigrella
66996	bd05c71e89a91cdbb2387f4f387cdd3e	B-0-V	C15	1	d__Bacteria	Proteobacteria	Alphaproteobacteria	Rickettsiales	AB1	AB1
68623	c0783e7faf27a50019b0a25441e81fe4	A-0-F	A99	1	d__Bacteria	Bacteroidota	Bacteroidia	Flavobacteriales	NS9_marine_group	NS9_marine_group
70446	c3c8ed1ca3f23f895eadd3b411e225d2	B-0-V	C33	1	d__Bacteria	Proteobacteria	Gammaproteobacteria	Burkholderiales	Comamonadaceae	Acidovorax
71110	c4895b28433b3c4f98c5615d8ccaef1e	B-init	A39	1	d__Bacteria	Proteobacteria	Alphaproteobacteria	Sphingomonadales	Sphingomonadaceae	Sphingobium
71755	c5c200356c53f3783d634aa0406cf3e9	A-0-F	A98	1	d__Bacteria	Firmicutes	Bacilli	Lactobacillales	Streptococcaceae	Lactococcus
72293	c6f26b958dcb448ae404af602ea09774	B-0-V	C35	1	d__Bacteria	Proteobacteria	Gammaproteobacteria	Alteromonadales	Alteromonadaceae	Rheinheimera
72487	c74c67b78097e952c259aa4ee6be7605	B-0-V	C29	1	d__Bacteria	Chloroflexi	Chloroflexia	Thermomicrobiales	AKYG1722	AKYG1722
74516	cc2262c44e5527bd54485d7a8a5e4ad8	B-0-V	C19	1	d__Bacteria	Proteobacteria	Alphaproteobacteria	Micropepsales	Micropepsaceae	uncultured
74948	cc512e28c4698b4ecf9a3cbd1d40412b	A-init	A17	1	d__Bacteria	Proteobacteria	Gammaproteobacteria	Pseudomonadales	Pseudomonadaceae	Pseudomonas
77765	d31669d54fddd543c6a31ae0547d91ca	B-1-F	D28	1	d__Bacteria	Proteobacteria	Alphaproteobacteria	Rhizobiales	Rhizobiales_Incertae_Sedis	Nordella
78235	d44141885a7d3acb1d76e8b646515edf	A-0-F	B08	1	d__Bacteria	Proteobacteria	Alphaproteobacteria	Sphingomonadales	Sphingomonadaceae	Sphingomonas
78669	d4535a084421c28e38562926571e17bf	B-1-V	C85	1	d__Bacteria	Firmicutes	Clostridia	Lachnospirales	Lachnospiraceae	Lachnospira
80428	da051f8785a18aba1cbe2fdff40d6054	A-1-F	C02	1	d__Bacteria	Bacteroidota	Bacteroidia	Flavobacteriales	Flavobacteriaceae	Flavobacterium
80432	da051f8785a18aba1cbe2fdff40d6054	B-1-F	D10	1	d__Bacteria	Bacteroidota	Bacteroidia	Flavobacteriales	Flavobacteriaceae	Flavobacterium
80540	da051f8785a18aba1cbe2fdff40d6054	B-0-V	C14	1	d__Bacteria	Bacteroidota	Bacteroidia	Flavobacteriales	Flavobacteriaceae	Flavobacterium
80544	da051f8785a18aba1cbe2fdff40d6054	B-1-F	D24	1	d__Bacteria	Bacteroidota	Bacteroidia	Flavobacteriales	Flavobacteriaceae	Flavobacterium
82011	dbdf63326d856b39daed98629f73797a	B-0-F	C57	1	d__Bacteria	Patescibacteria	Saccharimonadia	Saccharimonadales	LWQ8	LWQ8
82877	dd0f85e40ff3f28553e7dcf117517067	A-1-V	B39	1	d__Bacteria	Firmicutes	Clostridia	Oscillospirales	Oscillospiraceae	uncultured
83507	debf516c3c0bdb10720e2eaee408a7c6	B-0-V	C13	1	d__Bacteria	Proteobacteria	Alphaproteobacteria	Azospirillales	Azospirillales_Incertae_Sedis	Stella
83521	debf516c3c0bdb10720e2eaee408a7c6	B-0-V	C29	1	d__Bacteria	Proteobacteria	Alphaproteobacteria	Azospirillales	Azospirillales_Incertae_Sedis	Stella
83538	debf516c3c0bdb10720e2eaee408a7c6	A-1-F	B77	1	d__Bacteria	Proteobacteria	Alphaproteobacteria	Azospirillales	Azospirillales_Incertae_Sedis	Stella
85874	e6096c98ca2923bafc0b529f4e3796b9	B-0-V	C27	1	d__Bacteria	Proteobacteria	Gammaproteobacteria	UBA10353_marine_group	UBA10353_marine_group	UBA10353_marine_group
85898	e6729461795905b5a94352457e4a2783	B-1-V	C87	1	d__Bacteria	Acidobacteriota	Blastocatellia	Blastocatellales	Blastocatellaceae	Blastocatella
86015	e6729461795905b5a94352457e4a2783	A-0-F	A97	1	d__Bacteria	Acidobacteriota	Blastocatellia	Blastocatellales	Blastocatellaceae	Blastocatella
86908	e8c12a82df80cdf7115e2bca286b7691	B-0-V	C29	1	d__Bacteria	Bacteroidota	Bacteroidia	Sphingobacteriales	env.OPS_17	env.OPS_17
86918	e8c12a82df80cdf7115e2bca286b7691	A-1-F	B77	1	d__Bacteria	Bacteroidota	Bacteroidia	Sphingobacteriales	env.OPS_17	env.OPS_17
87708	e9c21b3d387fd1eb5bf1e30ef5e3b4d4	A-0-F	A98	1	d__Bacteria	Proteobacteria	Alphaproteobacteria	Rhodobacterales	Rhodobacteraceae	uncultured
87936	eb36798000586bbee7bd6a9dc4a8b6bb	A-0-F	A97	1	d__Bacteria	Myxococcota	Polyangia	mle1-27	mle1-27	mle1-27
87941	eb36798000586bbee7bd6a9dc4a8b6bb	A-0-F	B08	1	d__Bacteria	Myxococcota	Polyangia	mle1-27	mle1-27	mle1-27
88241	eb783a12cc1772941bcd2a7e07cbe721	A-0-F	B27	1	d__Bacteria	Proteobacteria	Gammaproteobacteria	Legionellales	Legionellaceae	uncultured
90429	efbf6b9e354b736c8cd722030a46082c	B-0-V	C15	1	d__Bacteria	Proteobacteria	Gammaproteobacteria	Cellvibrionales	Cellvibrionaceae	Cellvibrio
90581	efc4308f74870d99147660ac5e26891f	B-0-V	C35	1	d__Bacteria	Proteobacteria	Gammaproteobacteria	Oceanospirillales	Alcanivoracaceae	Ketobacter
91974	f2735c286490a71c359f4d5db6bdd217	A-0-V	A61	1	d__Bacteria	Firmicutes	Clostridia	Oscillospirales	Ruminococcaceae	Subdoligranulum
93734	f7b95c3cb4e9e7998640398edc708812	B-0-V	C19	1	d__Bacteria	Proteobacteria	Gammaproteobacteria	R7C24	R7C24	R7C24
94237	f8c498bb082e88858ac5e5643b354e69	B-0-V	C28	1	d__Bacteria	Hydrogenedentes	Hydrogenedentia	Hydrogenedentiales	Hydrogenedensaceae	Hydrogenedensaceae
97128	fd4f29296f24b97db3e33f2935e32783	B-0-V	C15	1	d__Bacteria	Proteobacteria	Alphaproteobacteria	Acetobacterales	Acetobacteraceae	Roseomonas
61409	b09a698334fd0363122071bc1154639a	A-0-F	B21	0.999886	d__Bacteria	Bacteroidota	Bacteroidia	Chitinophagales	Chitinophagaceae	Thermoflavifilum
41494	7b9b639195fb03882dc9ec52802c8428	B-1-V	C87	0.998202	d__Bacteria	Bacteroidota	Kapabacteria	Kapabacteriales	Kapabacteriales	Kapabacteriales
34165	63c01566365c4a84394c6eee133713f3	A-0-F	A97	0.998027	d__Bacteria	Proteobacteria	Gammaproteobacteria	Alteromonadales	Shewanellaceae	Shewanella
5121	126ac5052409b223c91488778472f1bb	A-0-F	A97	0.99794	d__Bacteria	Myxococcota	Polyangia	Polyangiales	Phaselicystidaceae	Phaselicystis
8941	1cc7e5a05cf232d0e5d30035b3ab61bc	A-0-V	A69	0.997555	d__Bacteria	Proteobacteria	Gammaproteobacteria	Enterobacterales	Enterobacteriaceae	Salmonella
64736	ba418eda459466506fc76728e183d26a	A-1-F	B88	0.997148	d__Bacteria	Firmicutes	Clostridia	Oscillospirales	Ruminococcaceae	Ruminococcus
84050	e080c09a47b4b0be40eddbce1db4ecb6	A-0-V	A71	0.997092	d__Bacteria	Proteobacteria	Alphaproteobacteria	Rhodobacterales	Rhodobacteraceae	Rubellimicrobium
70690	c3fc70a5986a97b52f6630b6df5fd3f8	A-1-V	B40	0.997038	d__Bacteria	Patescibacteria	Dojkabacteria	Dojkabacteria	Dojkabacteria	Dojkabacteria
13342	26cfa1a94ddfb2acadf800aabc63ed26	A-1-V	B62	0.996746	d__Bacteria	Chloroflexi	Anaerolineae	RBG-13-54-9	RBG-13-54-9	RBG-13-54-9
40900	7a793c7d4b9e1a65e9013f053b5854f5	B-init	A32	0.996698	d__Bacteria	Proteobacteria	Gammaproteobacteria	Aeromonadales	Aeromonadaceae	Aeromonas
42722	7eaa2034a21192be6ecfaec001f3fa08	A-1-V	B38	0.996679	d__Bacteria	Proteobacteria	Alphaproteobacteria	Caulobacterales	Caulobacteraceae	Caulobacter
74921	cc512e28c4698b4ecf9a3cbd1d40412b	A-0-V	A87	0.996558	d__Bacteria	Proteobacteria	Gammaproteobacteria	Pseudomonadales	Pseudomonadaceae	Pseudomonas
74975	cc512e28c4698b4ecf9a3cbd1d40412b	A-1-V	B50	0.995856	d__Bacteria	Proteobacteria	Gammaproteobacteria	Pseudomonadales	Pseudomonadaceae	Pseudomonas
22620	4027c2fc769c8fe5711755be704b8501	A-init	A21	0.995717	d__Bacteria	Bacteroidota	Bacteroidia	Bacteroidales	Dysgonomonadaceae	Dysgonomonas
24323	4701937c79b00f8f95564091a5724544	A-0-F	B01	0.995691	d__Bacteria	Cyanobacteria	Vampirivibrionia	Vampirovibrionales	Vampirovibrionales	Vampirovibrionales
18440	3405d03b5b15b136693d243a7a66b554	B-1-V	C87	0.995653	d__Bacteria	Firmicutes	Negativicutes	Veillonellales-Selenomonadales	Veillonellaceae	Megasphaera
84034	dfaed050b965287a549474d77142ae15	B-1-V	C77	0.994888	d__Bacteria	Proteobacteria	Gammaproteobacteria	Oceanospirillales	Marinomonadaceae	Marinomonas
53026	946ee03cdd72ed749039f8e985b0bcbd	B-init	A46	0.994547	d__Bacteria	Firmicutes	Bacilli	Lactobacillales	Leuconostocaceae	Leuconostoc
47123	887a09354d908590ad7bb6d121043e8a	A-1-V	B48	0.994271	d__Bacteria	Firmicutes	Negativicutes	Veillonellales-Selenomonadales	Veillonellaceae	Veillonella
22695	40f80939e6303ce27ee4934e5332b44d	A-init	A02	0.994268	d__Bacteria	Firmicutes	Clostridia	Oscillospirales	Ruminococcaceae	Faecalibacterium
29193	525d4ff0559f647416a142f17c585f50	A-0-F	A98	0.99414	d__Bacteria	Bacteroidota	Bacteroidia	Sphingobacteriales	Sphingobacteriaceae	Sphingobacterium
48818	8ab211ae1a2761d07dd16c47b5625e80	B-1-F	D28	0.994089	d__Bacteria	Firmicutes	Clostridia	Lachnospirales	Lachnospiraceae	Lachnoclostridium
51573	90778856da20b345b58cd23e47e506a1	A-0-F	A98	0.994038	d__Bacteria	Bacteroidota	Bacteroidia	Bacteroidales	Dysgonomonadaceae	Proteiniphilum
84057	e080c09a47b4b0be40eddbce1db4ecb6	A-0-F	B26	0.994037	d__Bacteria	Proteobacteria	Alphaproteobacteria	Rhodobacterales	Rhodobacteraceae	Rubellimicrobium
29165	51ef09dfdb9ae1be4ae4b277848dec16	B-1-F	D28	0.993933	d__Bacteria	Proteobacteria	Gammaproteobacteria	Gammaproteobacteria_Incertae_Sedis	Unknown_Family	Candidatus_Berkiella
55780	9ba1130ac4fcb9347dd8f437eb93432f	A-0-F	B08	0.993897	d__Bacteria	Verrucomicrobiota	Verrucomicrobiae	Opitutales	Opitutaceae	Lacunisphaera
73464	ca1f8a35b5c952d7df6335068a10aef3	B-0-V	C23	0.993842	d__Bacteria	Actinobacteriota	Actinobacteria	Actinomycetales	Actinomycetaceae	Actinomyces
54502	99087e7b4dbd1071ec698b990e284ba2	B-1-F	D04	0.99322	d__Bacteria	Verrucomicrobiota	Chlamydiae	Chlamydiales	Parachlamydiaceae	Candidatus_Protochlamydia
29375	525d4ff0559f647416a142f17c585f50	A-1-V	B34	0.99262	d__Bacteria	Bacteroidota	Bacteroidia	Sphingobacteriales	Sphingobacteriaceae	Sphingobacterium
37864	6ff16c53b14f4e4259733d82dc4a1286	B-1-V	C85	0.992163	d__Bacteria	Firmicutes	Clostridia	Oscillospirales	Ruminococcaceae	Incertae_Sedis
93598	f7a1c2a7dc74eb24446faaa79f519ee6	A-1-F	B99	0.991795	d__Bacteria	Firmicutes	Clostridia	Lachnospirales	Lachnospiraceae	Agathobacter
18062	32f9a049b300c9b198b6ef4bf1dfdf45	B-0-F	C44	0.99161	d__Bacteria	Firmicutes	Clostridia	Lachnospirales	Lachnospiraceae	Moryella
65085	ba9944d95cf418b8a991a9b0586650a8	A-1-F	C05	0.991032	d__Bacteria	Proteobacteria	Gammaproteobacteria	Burkholderiales	Oxalobacteraceae	Massilia
50066	8df502fc0de3a54c853e9bffe3844303	B-1-V	C73	0.990998	d__Bacteria	Verrucomicrobiota	Verrucomicrobiae	Chthoniobacterales	Terrimicrobiaceae	Terrimicrobium
21490	3ec9a72eea2934c7e20bf5e3840b3935	A-1-V	B65	0.990709	d__Bacteria	Bacteroidota	Bacteroidia	Bacteroidales	Tannerellaceae	Parabacteroides
7756	1a7a971d3bcf21592d1ebabf35d100fd	B-0-V	C13	0.988917	d__Bacteria	Proteobacteria	Alphaproteobacteria	Caulobacterales	Caulobacteraceae	Brevundimonas
68526	bfad690571983692244717f38b9c41c7	B-init	A33	0.988756	d__Bacteria	Bacteroidota	Bacteroidia	Bacteroidales	Bacteroidaceae	Bacteroides
73453	ca1f8a35b5c952d7df6335068a10aef3	B-0-F	C65	0.987066	d__Bacteria	Actinobacteriota	Actinobacteria	Actinomycetales	Actinomycetaceae	Actinomyces
64251	b815668a1e362dc6a897d2895c351449	B-0-F	C53	0.985305	d__Bacteria	Proteobacteria	Gammaproteobacteria	Pseudomonadales	Moraxellaceae	Acinetobacter
80131	d6f2368777e25682151141153921fd72	B-0-V	C13	0.984992	d__Bacteria	Bacteroidota	Bacteroidia	Chitinophagales	Chitinophagaceae	Terrimonas
56546	9d538d6dbfada10a964be009304e04a3	B-1-V	C86	0.984767	d__Bacteria	Chloroflexi	Dehalococcoidia	SAR202_clade	SAR202_clade	SAR202_clade
22814	40f80939e6303ce27ee4934e5332b44d	B-init	A38	0.984428	d__Bacteria	Firmicutes	Clostridia	Oscillospirales	Ruminococcaceae	Faecalibacterium
71227	c56f0101e9657640b45b6f759a517a25	B-1-F	D05	0.983631	d__Bacteria	Firmicutes	Bacilli	RF39	RF39	RF39
18329	33f214407d43560a88e3f261b82f5ec0	A-init	A11	0.983487	d__Bacteria	Bdellovibrionota	Bdellovibrionia	Bdellovibrionales	Bdellovibrionaceae	Bdellovibrio
95	001872dbf24bcdc8ef745da1bf101594	A-0-F	A97	0.983078	d__Bacteria	Myxococcota	Polyangia	Polyangiales	Sandaracinaceae	Sandaracinus
23774	4380471993832f68836aa092e899abb4	A-init	A10	0.98209	d__Bacteria	Firmicutes	Clostridia	Peptostreptococcales-Tissierellales	Peptostreptococcales-Tissierellales	uncultured
10586	211994a9c7923e1abb0a405779031e75	B-1-V	C83	0.98191	d__Bacteria	Proteobacteria	Gammaproteobacteria	Burkholderiales	Comamonadaceae	Aquabacterium
27211	4d25a8df91d3c13d6bf9511814b12bc1	A-0-F	B23	0.981776	d__Bacteria	Proteobacteria	Gammaproteobacteria	Xanthomonadales	Xanthomonadaceae	Stenotrophomonas
78176	d44141885a7d3acb1d76e8b646515edf	B-init	A45	0.98177	d__Bacteria	Proteobacteria	Alphaproteobacteria	Sphingomonadales	Sphingomonadaceae	Sphingomonas
94875	f991274e234ade6f6a6a2df1daeea685	B-1-F	D08	0.981118	d__Bacteria	Actinobacteriota	Actinobacteria	Bifidobacteriales	Bifidobacteriaceae	Bifidobacterium
91374	f1a152f142b12b039ff94576a8c143f1	B-1-V	C95	0.980503	d__Bacteria	Firmicutes	Thermoanaerobacteria	Thermoanaerobacterales	Family_III	Thermoanaerobacterium
85679	e4beb2a0cf01b366f1ab74e2a8673aba	A-init	A02	0.980087	d__Bacteria	Firmicutes	Clostridia	Lachnospirales	Lachnospiraceae	Tyzzerella
81390	daa4f1dac916ad5bfe95a26e5143f993	A-1-F	B86	0.979683	d__Bacteria	Firmicutes	Bacilli	Lactobacillales	Lactobacillaceae	Lactobacillus
31192	592663193f285aee8bceeea66a989d0f	A-init	A05	0.979145	d__Bacteria	Proteobacteria	Alphaproteobacteria	Rhodobacterales	Rhodobacteraceae	Yoonia-Loktanella
20281	3a3fe4073fd262857b15918f3fc5f3e5	B-0-V	C28	0.978708	d__Bacteria	Bacteroidota	Bacteroidia	Chitinophagales	Chitinophagaceae	Taibaiella
57044	9e3134bf1c82e6fd988b4d7453940e61	A-0-V	A60	0.978365	d__Bacteria	Cyanobacteria	Cyanobacteriia	Cyanobacteriales	Chroococcidiopsaceae	uncultured
74109	cbd91a7a290ee529870fbdd6cfbf6c50	B-1-F	D14	0.978186	d__Bacteria	Proteobacteria	Alphaproteobacteria	Rhizobiales	Rhizobiales_Incertae_Sedis	Phreatobacter
29591	543dfb804ae59df0b11119f27b2e1d7d	A-0-V	A86	0.977437	d__Bacteria	Chloroflexi	Anaerolineae	SBR1031	A4b	A4b
10749	2134f5d0115c0eb2dd0e7024f2570b13	A-1-F	B77	0.976984	d__Bacteria	Patescibacteria	Gracilibacteria	Gracilibacteria	Gracilibacteria	Gracilibacteria
78192	d44141885a7d3acb1d76e8b646515edf	A-1-F	C05	0.976694	d__Bacteria	Proteobacteria	Alphaproteobacteria	Sphingomonadales	Sphingomonadaceae	Sphingomonas
37183	6e97b28142b2d35dd3639755d2b87f2e	A-0-F	A97	0.976685	d__Bacteria	Bacteroidota	Bacteroidia	Flavobacteriales	Flavobacteriaceae	uncultured
15272	2aa282c745a023e4d652f986b63864b5	B-init	A29	0.976029	d__Bacteria	Bacteroidota	Bacteroidia	Bacteroidales	Prevotellaceae	Prevotella
31762	5be9c4def5b7000a26fa2b8f3445d501	A-0-V	A60	0.975431	d__Bacteria	Proteobacteria	Alphaproteobacteria	Sphingomonadales	Sphingomonadaceae	Porphyrobacter
80699	da3fd1a55a332ea87aa1da2b633d54b2	B-0-V	C27	0.975378	d__Bacteria	Firmicutes	Bacilli	Lactobacillales	Streptococcaceae	Streptococcus
3444	0a67cd52b7e52cba1cb13bdbfd6d2468	A-1-F	B91	0.97467	d__Bacteria	Proteobacteria	Alphaproteobacteria	Rhizobiales	Beijerinckiaceae	uncultured
6323	145dc314154bf87b9bf5ce1289a70cf4	A-1-V	B51	0.974237	d__Bacteria	Bacteroidota	Bacteroidia	Cytophagales	Spirosomaceae	Spirosoma
89775	ef196b1e92e2c1fc6f36820788b68c72	A-0-F	A97	0.973852	d__Bacteria	Bacteroidota	Bacteroidia	Flavobacteriales	Flavobacteriaceae	Subsaxibacter
96371	fc42f1028d35fc6d1bc8a0ac73136e8f	A-init	A05	0.973839	d__Bacteria	Bacteroidota	Bacteroidia	Flavobacteriales	Crocinitomicaceae	Fluviicola
34632	64e4d34896cc7dc4ce7446df0207abfa	A-1-F	B77	0.973729	d__Bacteria	Proteobacteria	Alphaproteobacteria	Sphingomonadales	Sphingomonadaceae	Sphingorhabdus
18029	32f9a049b300c9b198b6ef4bf1dfdf45	A-1-F	B76	0.97343	d__Bacteria	Firmicutes	Clostridia	Lachnospirales	Lachnospiraceae	Moryella
32058	5c0644f23e7db04b7c8bd37098828313	A-0-V	A84	0.97305	d__Bacteria	Firmicutes	Clostridia	Lachnospirales	Lachnospiraceae	[Ruminococcus]_torques_group
92048	f3cc08e9eadff3e46f4c038539bad3f5	B-0-V	C15	0.972989	d__Bacteria	Desulfobacterota	Desulfuromonadia	PB19	PB19	PB19
66493	bb824864004193267b40bfd8eb550c41	B-init	A45	0.971657	d__Bacteria	Proteobacteria	Alphaproteobacteria	Caulobacterales	Caulobacteraceae	Phenylobacterium
7753	1a7a971d3bcf21592d1ebabf35d100fd	A-0-F	A97	0.971305	d__Bacteria	Proteobacteria	Alphaproteobacteria	Caulobacterales	Caulobacteraceae	Brevundimonas
27939	4ea7f2ddf54bcf24a836111c0ae2c98e	B-1-F	D28	0.969909	d__Bacteria	Verrucomicrobiota	Verrucomicrobiae	Verrucomicrobiales	Rubritaleaceae	Luteolibacter
26792	4cbc3567a6fdadc7872671c3502cbe92	B-1-V	C86	0.96939	d__Bacteria	Firmicutes	Clostridia	Peptostreptococcales-Tissierellales	Peptostreptococcales-Tissierellales	Parvimonas
50209	8e044c3ff380044144e6f4e78c56c159	A-1-V	B63	0.968111	d__Bacteria	Actinobacteriota	Actinobacteria	Frankiales	uncultured	uncultured
96211	fc015e2ca40bbbe64aad354d79411820	B-0-V	C24	0.968083	d__Bacteria	Bacteroidota	Bacteroidia	Flavobacteriales	Flavobacteriaceae	Capnocytophaga
97802	fdc1a7c3ebe3c43c9205147181cadf6b	A-0-F	A94	0.967218	d__Bacteria	Actinobacteriota	Actinobacteria	Corynebacteriales	Corynebacteriaceae	Corynebacterium
64566	ba3e323f7087e4f423b1de29db214752	A-1-V	B48	0.966634	d__Bacteria	Actinobacteriota	Thermoleophilia	Solirubrobacterales	67-14	67-14
9466	1ed72b3487b42affd1ce9152f0f0fd52	A-init	A11	0.965295	d__Bacteria	Patescibacteria	Saccharimonadia	Saccharimonadales	Saccharimonadales	Saccharimonadales
58548	a28000d6343864b89f27d45d25cadc87	B-1-V	C96	0.964925	d__Bacteria	Proteobacteria	Alphaproteobacteria	Caedibacterales	Caedibacteraceae	uncultured
67877	bdad62f4abe3944cd01f11c137bc3dd3	A-0-F	A97	0.964613	d__Bacteria	SAR324_clade(Marine_group_B)	SAR324_clade(Marine_group_B)	SAR324_clade(Marine_group_B)	SAR324_clade(Marine_group_B)	SAR324_clade(Marine_group_B)
96997	fd0887872e89951a41489518f3c9c75b	A-1-V	B51	0.964494	d__Bacteria	Firmicutes	Clostridia	Clostridia_UCG-014	Clostridia_UCG-014	Clostridia_UCG-014
24174	45da8c4128d7e2a8d3b185bd865f1929	A-1-V	B37	0.964483	d__Bacteria	Firmicutes	Bacilli	Lactobacillales	Aerococcaceae	Facklamia
18291	33f214407d43560a88e3f261b82f5ec0	A-init	A05	0.964297	d__Bacteria	Bdellovibrionota	Bdellovibrionia	Bdellovibrionales	Bdellovibrionaceae	Bdellovibrio
31594	599a73cad76351bcc6176f64e183b643	B-0-F	C63	0.963703	d__Bacteria	Proteobacteria	Gammaproteobacteria	Pasteurellales	Pasteurellaceae	Haemophilus
70437	c3c8ed1ca3f23f895eadd3b411e225d2	B-0-V	C13	0.963005	d__Bacteria	Proteobacteria	Gammaproteobacteria	Burkholderiales	Comamonadaceae	Acidovorax
38278	7080d5b2cf73808e2595f7a4f9562841	A-0-F	A97	0.962915	d__Bacteria	Cyanobacteria	Sericytochromatia	Sericytochromatia	Sericytochromatia	Sericytochromatia
48935	8ab211ae1a2761d07dd16c47b5625e80	A-0-V	A82	0.962785	d__Bacteria	Firmicutes	Clostridia	Lachnospirales	Lachnospiraceae	Lachnoclostridium
14338	297fb40b31a95eb931db64679c22b31e	A-init	A04	0.962738	d__Bacteria	Proteobacteria	Alphaproteobacteria	Rhizobiales	Devosiaceae	Devosia
2377	06c65dfd787bbd4f9983ee45097d81a6	A-1-V	B38	0.962214	d__Bacteria	Firmicutes	Bacilli	Lactobacillales	Aerococcaceae	Eremococcus
36168	6b951bf9a253f84ac676addffbf404b8	B-0-F	C49	0.961986	d__Bacteria	Firmicutes	Clostridia	Oscillospirales	Ruminococcaceae	UBA1819
71219	c56f0101e9657640b45b6f759a517a25	A-1-F	B78	0.961956	d__Bacteria	Firmicutes	Bacilli	RF39	RF39	RF39
98070	fde0cee0d2fb0833edbd8532d9df4da6	B-init	A34	0.96177	d__Bacteria	Firmicutes	Clostridia	Clostridiales	Clostridiaceae	Clostridium_sensu_stricto_7
81194	daa4f1dac916ad5bfe95a26e5143f993	A-init	A19	0.96168	d__Bacteria	Firmicutes	Bacilli	Lactobacillales	Lactobacillaceae	Lactobacillus
61021	af1949643a84e65f00778293ab517abb	B-0-V	C29	0.961544	d__Bacteria	Proteobacteria	Alphaproteobacteria	Rhodobacterales	Rhodobacteraceae	Rhodobacter
60516	ac75f4618ec92d08d810ae8005ca993d	A-init	A10	0.961211	d__Bacteria	Proteobacteria	Gammaproteobacteria	Oceanospirillales	Pseudohongiellaceae	Pseudohongiella
63499	b6d43c37410b632d840e180cbc4db251	A-1-V	B52	0.960079	d__Bacteria	Proteobacteria	Alphaproteobacteria	Acetobacterales	Acetobacteraceae	Craurococcus-Caldovatus
92230	f3f54314fef1d3dcd9100e8e1f152532	B-0-F	C47	0.959277	d__Bacteria	Verrucomicrobiota	Chlamydiae	Chlamydiales	Parachlamydiaceae	Neochlamydia
68489	bfad690571983692244717f38b9c41c7	B-1-V	C83	0.958345	d__Bacteria	Bacteroidota	Bacteroidia	Bacteroidales	Bacteroidaceae	Bacteroides
55650	9b740e8e047c98bb45cd4dc582c1a7f9	B-1-V	C73	0.957463	d__Bacteria	Proteobacteria	Gammaproteobacteria	Pseudomonadales	Moraxellaceae	Enhydrobacter
52663	94372f7cd9000485f27b617bfde59519	A-0-V	A69	0.957027	d__Bacteria	Firmicutes	Bacilli	Bacillales	Bacillaceae	Allobacillus
80637	da3fd1a55a332ea87aa1da2b633d54b2	A-0-F	B27	0.956761	d__Bacteria	Firmicutes	Bacilli	Lactobacillales	Streptococcaceae	Streptococcus
49335	8b70d3b4eb2158e792ae5e6648ad917d	A-init	A18	0.956736	d__Bacteria	Firmicutes	Bacilli	Bacillales	Bacillaceae	Oceanobacillus
93286	f6f736c2c7912dac176ad1bee8ba2bd1	A-0-V	A86	0.956643	d__Bacteria	Proteobacteria	Gammaproteobacteria	Burkholderiales	Neisseriaceae	Neisseria
30099	569418df588c6249c6525811063aacf5	B-1-F	D26	0.956395	d__Bacteria	Firmicutes	Clostridia	Peptostreptococcales-Tissierellales	Peptostreptococcales-Tissierellales	Finegoldia
79276	d5249916c6e8af29f3650cbf28cd60a2	B-0-V	C28	0.955308	d__Bacteria	Proteobacteria	Gammaproteobacteria	Burkholderiales	Comamonadaceae	uncultured
50613	8e4f7cf7744d1fd926da2a7b0836dfcc	A-1-F	C05	0.953962	d__Bacteria	Patescibacteria	Parcubacteria	Candidatus_Kaiserbacteria	Candidatus_Kaiserbacteria	Candidatus_Kaiserbacteria
78026	d3fa8b1d961c8c40d63f616e8088f10f	B-0-V	C15	0.953859	d__Bacteria	Myxococcota	Polyangia	Nannocystales	Nannocystaceae	Nannocystis
97148	fd4f29296f24b97db3e33f2935e32783	A-0-F	A97	0.95275	d__Bacteria	Proteobacteria	Alphaproteobacteria	Acetobacterales	Acetobacteraceae	Roseomonas
88462	eba8d73fc1fb9fb0f1f8810581320db3	B-0-V	C28	0.952448	d__Bacteria	Proteobacteria	Gammaproteobacteria	Burkholderiales	Nitrosomonadaceae	Nitrosomonas
68495	bfad690571983692244717f38b9c41c7	B-1-F	D04	0.952019	d__Bacteria	Bacteroidota	Bacteroidia	Bacteroidales	Bacteroidaceae	Bacteroides
52077	92a041c7da1bfe1de366dfda713479db	A-1-F	B78	0.951804	d__Bacteria	Firmicutes	Clostridia	Peptostreptococcales-Tissierellales	Peptostreptococcales-Tissierellales	Anaerococcus
47633	88e7ae405a86114ca9a1bb2cde3630bd	B-0-V	C23	0.951585	d__Bacteria	Bacteroidota	Bacteroidia	Cytophagales	Hymenobacteraceae	Hymenobacter
89431	eebc0035026ae5f8fa46a9143537a4e1	A-1-V	B52	0.951108	d__Bacteria	Actinobacteriota	Actinobacteria	PeM15	PeM15	PeM15
15264	2aa282c745a023e4d652f986b63864b5	A-init	A18	0.950393	d__Bacteria	Bacteroidota	Bacteroidia	Bacteroidales	Prevotellaceae	Prevotella
90796	f0195951bd2525d852c4d01dd79c99f3	A-0-V	A57	0.949741	d__Bacteria	Firmicutes	Clostridia	Lachnospirales	Lachnospiraceae	Lachnospiraceae_UCG-010
53790	95595a8e5962ef69862b877b403c5943	B-1-V	C86	0.948149	d__Bacteria	Firmicutes	Bacilli	Staphylococcales	Staphylococcaceae	Staphylococcus
56273	9be4a7e2fb28af7599deda314ad2ae71	B-0-V	C28	0.948037	d__Bacteria	Proteobacteria	Gammaproteobacteria	Burkholderiales	T34	T34
24861	47d283a3f15b9959df96af278d4c35d4	B-1-V	C95	0.947527	d__Bacteria	Firmicutes	Clostridia	Lachnospirales	Lachnospiraceae	Roseburia
19992	39c206a77ea47122aed9070a066a15f9	A-1-F	B91	0.947498	d__Bacteria	Actinobacteriota	Actinobacteria	Pseudonocardiales	Pseudonocardiaceae	Pseudonocardia
80403	da051f8785a18aba1cbe2fdff40d6054	B-1-V	C95	0.94686	d__Bacteria	Bacteroidota	Bacteroidia	Flavobacteriales	Flavobacteriaceae	Flavobacterium
97906	fdc1a7c3ebe3c43c9205147181cadf6b	A-0-F	A98	0.946606	d__Bacteria	Actinobacteriota	Actinobacteria	Corynebacteriales	Corynebacteriaceae	Corynebacterium
77063	d0e2a874d58927186d202ec54509a1ca	B-1-V	C99	0.946032	d__Bacteria	Planctomycetota	Planctomycetes	Pirellulales	Pirellulaceae	Pir4_lineage
97986	fde0cee0d2fb0833edbd8532d9df4da6	A-init	A01	0.945915	d__Bacteria	Firmicutes	Clostridia	Clostridiales	Clostridiaceae	Clostridium_sensu_stricto_7
91800	f2498d6f9a80f8edbd73769914d8a38a	A-init	A03	0.945501	d__Bacteria	Firmicutes	Bacilli	Bacillales	Bacillaceae	Bacillus
33342	5f3a4d4b4b7e026253c42d0810a67152	B-0-V	C13	0.944396	d__Bacteria	Proteobacteria	Gammaproteobacteria	Burkholderiales	Neisseriaceae	uncultured
30121	569418df588c6249c6525811063aacf5	B-1-V	C97	0.944315	d__Bacteria	Firmicutes	Clostridia	Peptostreptococcales-Tissierellales	Peptostreptococcales-Tissierellales	Finegoldia
73563	ca1f8a35b5c952d7df6335068a10aef3	B-0-V	C26	0.943749	d__Bacteria	Actinobacteriota	Actinobacteria	Actinomycetales	Actinomycetaceae	Actinomyces
31421	599a73cad76351bcc6176f64e183b643	B-0-F	C65	0.943496	d__Bacteria	Proteobacteria	Gammaproteobacteria	Pasteurellales	Pasteurellaceae	Haemophilus
42989	7f2a3c672612702a6fb7cca53b6b3584	A-0-F	A97	0.942358	d__Bacteria	Bacteroidota	Bacteroidia	Flavobacteriales	Flavobacteriaceae	Arenibacter
69292	c142350e97f31833df1949ad6d8f2adb	A-init	A21	0.941993	d__Bacteria	Proteobacteria	Gammaproteobacteria	Burkholderiales	Chitinibacteraceae	Deefgea
84909	e21fc8d6fb72d301fc9c60d5767cce74	B-1-F	D06	0.941737	d__Bacteria	Desulfobacterota	Desulfovibrionia	Desulfovibrionales	Desulfovibrionaceae	Bilophila
9539	1ed72b3487b42affd1ce9152f0f0fd52	A-1-V	B61	0.941418	d__Bacteria	Patescibacteria	Saccharimonadia	Saccharimonadales	Saccharimonadales	Saccharimonadales
19173	36c31216bf47a62308b2dae350621e7c	B-1-V	C78	0.941305	d__Bacteria	Actinobacteriota	Coriobacteriia	Coriobacteriales	Eggerthellaceae	Eggerthella
79272	d5249916c6e8af29f3650cbf28cd60a2	A-1-F	B77	0.940692	d__Bacteria	Proteobacteria	Gammaproteobacteria	Burkholderiales	Comamonadaceae	uncultured
32214	5c0644f23e7db04b7c8bd37098828313	B-1-F	D06	0.940692	d__Bacteria	Firmicutes	Clostridia	Lachnospirales	Lachnospiraceae	[Ruminococcus]_torques_group
75108	ccb93ee2efda90890b740b848035ee4b	A-0-F	A97	0.940463	d__Bacteria	Proteobacteria	Gammaproteobacteria	Burkholderiales	Comamonadaceae	Simplicispira
52854	946ee03cdd72ed749039f8e985b0bcbd	A-init	A15	0.940375	d__Bacteria	Firmicutes	Bacilli	Lactobacillales	Leuconostocaceae	Leuconostoc
7905	1a7a971d3bcf21592d1ebabf35d100fd	A-init	A03	0.940254	d__Bacteria	Proteobacteria	Alphaproteobacteria	Caulobacterales	Caulobacteraceae	Brevundimonas
39532	73a76e942dd2d00d86fe7217118cb9c6	A-init	A05	0.939793	d__Bacteria	Firmicutes	Negativicutes	Acidaminococcales	Acidaminococcaceae	Phascolarctobacterium
96298	fc42f1028d35fc6d1bc8a0ac73136e8f	A-0-F	A97	0.939266	d__Bacteria	Bacteroidota	Bacteroidia	Flavobacteriales	Crocinitomicaceae	Fluviicola
52206	92a041c7da1bfe1de366dfda713479db	A-1-F	B87	0.938803	d__Bacteria	Firmicutes	Clostridia	Peptostreptococcales-Tissierellales	Peptostreptococcales-Tissierellales	Anaerococcus
31336	59691f971f4053e44ce26b13ca869aee	A-0-F	A95	0.938443	d__Bacteria	Proteobacteria	Gammaproteobacteria	Legionellales	Legionellaceae	Legionella
15129	2aa282c745a023e4d652f986b63864b5	A-0-F	B27	0.938356	d__Bacteria	Bacteroidota	Bacteroidia	Bacteroidales	Prevotellaceae	Prevotella
97885	fdc1a7c3ebe3c43c9205147181cadf6b	B-1-V	C85	0.938209	d__Bacteria	Actinobacteriota	Actinobacteria	Corynebacteriales	Corynebacteriaceae	Corynebacterium
83732	df6e8f4d62a3fda5e8e7ca5308686887	B-0-V	C13	0.937505	d__Bacteria	Proteobacteria	Alphaproteobacteria	Caedibacterales	Caedibacteraceae	Caedibacter
3037	0968de234aa6e7ec73c7343a794851e4	A-0-F	B11	0.937106	d__Bacteria	Bacteroidota	Bacteroidia	Chitinophagales	Saprospiraceae	uncultured
475	01acbe51ae25f534d9c9d3bc33c20a9c	A-init	A05	0.935968	d__Bacteria	Proteobacteria	Gammaproteobacteria	Enterobacterales	Erwiniaceae	Erwinia
56061	9ba70759e74b668efee1dec79be6ac03	B-init	A40	0.935251	d__Bacteria	Actinobacteriota	Actinobacteria	Propionibacteriales	Nocardioidaceae	Nocardioides
51828	919b6cd7ed3170ca20a6e0b7e8edf456	A-0-F	B11	0.93471	d__Bacteria	Bacteroidota	Bacteroidia	Bacteroidales	Porphyromonadaceae	Porphyromonas
15260	2aa282c745a023e4d652f986b63864b5	A-1-V	B51	0.934078	d__Bacteria	Bacteroidota	Bacteroidia	Bacteroidales	Prevotellaceae	Prevotella
22735	40f80939e6303ce27ee4934e5332b44d	B-1-V	C93	0.934006	d__Bacteria	Firmicutes	Clostridia	Oscillospirales	Ruminococcaceae	Faecalibacterium
19952	39c206a77ea47122aed9070a066a15f9	A-0-V	A55	0.9339	d__Bacteria	Actinobacteriota	Actinobacteria	Pseudonocardiales	Pseudonocardiaceae	Pseudonocardia
64738	ba418eda459466506fc76728e183d26a	B-1-F	D26	0.93366	d__Bacteria	Firmicutes	Clostridia	Oscillospirales	Ruminococcaceae	Ruminococcus
27052	4cc4dd9379f5b4afc4f4397ac0baaed7	B-0-V	C38	0.93335	d__Bacteria	Firmicutes	Bacilli	Erysipelotrichales	Erysipelotrichaceae	[Clostridium]_innocuum_group
3181	0a088091fa7dc8e6a3b88ed13b8785e7	B-init	A38	0.933241	d__Bacteria	Firmicutes	Clostridia	Peptostreptococcales-Tissierellales	Peptostreptococcaceae	Terrisporobacter
7157	163016590edf7fae78b96d1948385c77	A-init	A19	0.932428	d__Bacteria	Proteobacteria	Gammaproteobacteria	uncultured	uncultured	uncultured
51950	919b6cd7ed3170ca20a6e0b7e8edf456	A-0-V	A85	0.930864	d__Bacteria	Bacteroidota	Bacteroidia	Bacteroidales	Porphyromonadaceae	Porphyromonas
27282	4d25a8df91d3c13d6bf9511814b12bc1	A-0-V	A71	0.930775	d__Bacteria	Proteobacteria	Gammaproteobacteria	Xanthomonadales	Xanthomonadaceae	Stenotrophomonas
84689	e1e4fa380e3e79a02f08fa1174c4f0dd	B-0-V	C23	0.930768	d__Bacteria	Actinobacteriota	Actinobacteria	Micrococcales	Cellulomonadaceae	Actinotalea
71749	c5c200356c53f3783d634aa0406cf3e9	B-init	A34	0.930723	d__Bacteria	Firmicutes	Bacilli	Lactobacillales	Streptococcaceae	Lactococcus
21600	3ec9a72eea2934c7e20bf5e3840b3935	A-1-V	B50	0.928516	d__Bacteria	Bacteroidota	Bacteroidia	Bacteroidales	Tannerellaceae	Parabacteroides
47772	88ea9d142fc791f01a1ab72922625e20	B-0-F	C57	0.928501	d__Bacteria	Firmicutes	Bacilli	Lactobacillales	Carnobacteriaceae	Alloiococcus
97784	fdc1a7c3ebe3c43c9205147181cadf6b	B-1-F	D26	0.928176	d__Bacteria	Actinobacteriota	Actinobacteria	Corynebacteriales	Corynebacteriaceae	Corynebacterium
97819	fdc1a7c3ebe3c43c9205147181cadf6b	B-0-F	C49	0.928102	d__Bacteria	Actinobacteriota	Actinobacteria	Corynebacteriales	Corynebacteriaceae	Corynebacterium
52817	94372f7cd9000485f27b617bfde59519	A-0-V	A84	0.927615	d__Bacteria	Firmicutes	Bacilli	Bacillales	Bacillaceae	Allobacillus
67314	bd30abf0875c8651ba0bab8241c404a4	A-init	A16	0.927305	d__Bacteria	Firmicutes	Negativicutes	Veillonellales-Selenomonadales	Veillonellaceae	Dialister
67442	bd54f705eca26522d89f89b670e5b43a	A-1-V	B66	0.926975	d__Bacteria	Firmicutes	Bacilli	Mycoplasmatales	Mycoplasmataceae	Mycoplasma
69411	c150839b57c4ab5ed846615c91f5a818	B-0-F	C54	0.926868	d__Bacteria	Firmicutes	Clostridia	Peptostreptococcales-Tissierellales	Peptostreptococcales-Tissierellales	Peptoniphilus
25166	48cb184415f98a446e793faad901d64e	B-1-V	C74	0.926737	d__Bacteria	Proteobacteria	Gammaproteobacteria	Vibrionales	Vibrionaceae	Photobacterium
12389	2462571dac91787af90c3914c2627a59	A-init	A21	0.926647	d__Bacteria	Fusobacteriota	Fusobacteriia	Fusobacteriales	Fusobacteriaceae	Psychrilyobacter
93581	f7a1c2a7dc74eb24446faaa79f519ee6	B-1-F	D26	0.92555	d__Bacteria	Firmicutes	Clostridia	Lachnospirales	Lachnospiraceae	Agathobacter
62403	b4e5867c1932aa921990e1c251508a87	A-1-F	B87	0.925056	d__Bacteria	Chloroflexi	Anaerolineae	Caldilineales	Caldilineaceae	uncultured
15245	2aa282c745a023e4d652f986b63864b5	B-init	A31	0.923977	d__Bacteria	Bacteroidota	Bacteroidia	Bacteroidales	Prevotellaceae	Prevotella
31269	59691f971f4053e44ce26b13ca869aee	A-0-V	A87	0.923026	d__Bacteria	Proteobacteria	Gammaproteobacteria	Legionellales	Legionellaceae	Legionella
43408	8023c73e789f49b09704ad0901486e9c	A-0-F	B11	0.92271	d__Bacteria	Firmicutes	Bacilli	Erysipelotrichales	Erysipelotrichaceae	Faecalitalea
95562	fafc4868f20c6e14a375c99747fc3a4a	B-1-V	C78	0.922701	d__Bacteria	Campilobacterota	Campylobacteria	Campylobacterales	Arcobacteraceae	Arcobacter
97752	fdc1a7c3ebe3c43c9205147181cadf6b	A-0-V	A84	0.922251	d__Bacteria	Actinobacteriota	Actinobacteria	Corynebacteriales	Corynebacteriaceae	Corynebacterium
98061	fde0cee0d2fb0833edbd8532d9df4da6	A-0-F	A95	0.92136	d__Bacteria	Firmicutes	Clostridia	Clostridiales	Clostridiaceae	Clostridium_sensu_stricto_7
67837	bdad62f4abe3944cd01f11c137bc3dd3	B-0-V	C13	0.921349	d__Bacteria	SAR324_clade(Marine_group_B)	SAR324_clade(Marine_group_B)	SAR324_clade(Marine_group_B)	SAR324_clade(Marine_group_B)	SAR324_clade(Marine_group_B)
15223	2aa282c745a023e4d652f986b63864b5	A-1-V	B63	0.92118	d__Bacteria	Bacteroidota	Bacteroidia	Bacteroidales	Prevotellaceae	Prevotella
67580	bd62323768fe183cce2b6042ff138264	A-init	A19	0.918898	d__Bacteria	Actinobacteriota	Acidimicrobiia	Microtrichales	uncultured	uncultured
85376	e41c936de158ab00ad67ee7a5366fb0f	A-0-V	A58	0.918668	d__Bacteria	Proteobacteria	Alphaproteobacteria	Rhizobiales	Rhizobiaceae	Allorhizobium-Neorhizobium-Pararhizobium-Rhizobium
42649	7eaa2034a21192be6ecfaec001f3fa08	A-0-F	A97	0.918409	d__Bacteria	Proteobacteria	Alphaproteobacteria	Caulobacterales	Caulobacteraceae	Caulobacter
63005	b598378d6a5c36b8f04f86d042d91b12	A-init	A03	0.918231	d__Bacteria	Firmicutes	Bacilli	Bacillales	Planococcaceae	Chryseomicrobium
64726	ba418eda459466506fc76728e183d26a	A-0-F	B10	0.917801	d__Bacteria	Firmicutes	Clostridia	Oscillospirales	Ruminococcaceae	Ruminococcus
81394	daa4f1dac916ad5bfe95a26e5143f993	B-init	A42	0.917162	d__Bacteria	Firmicutes	Bacilli	Lactobacillales	Lactobacillaceae	Lactobacillus
67430	bd54f705eca26522d89f89b670e5b43a	A-0-V	A57	0.916993	d__Bacteria	Firmicutes	Bacilli	Mycoplasmatales	Mycoplasmataceae	Mycoplasma
34659	64e4d34896cc7dc4ce7446df0207abfa	B-0-V	C15	0.916777	d__Bacteria	Proteobacteria	Alphaproteobacteria	Sphingomonadales	Sphingomonadaceae	Sphingorhabdus
36531	6c03541926f6fc5b5bd106ef17f24d7a	B-1-F	D28	0.915957	d__Bacteria	Proteobacteria	Alphaproteobacteria	Rhizobiales	Rhizobiales_Incertae_Sedis	Bauldia
91425	f228b261034ed3132f22be4dbe813853	B-1-V	C86	0.9157	d__Bacteria	Firmicutes	Clostridia	Oscillospirales	Ruminococcaceae	uncultured
25759	49c049ad428fded8952f1124f8648c69	A-0-F	B25	0.915273	d__Bacteria	Bacteroidota	Bacteroidia	Cytophagales	Spirosomaceae	Lacihabitans
53674	95595a8e5962ef69862b877b403c5943	B-init	A41	0.915166	d__Bacteria	Firmicutes	Bacilli	Staphylococcales	Staphylococcaceae	Staphylococcus
74905	cc512e28c4698b4ecf9a3cbd1d40412b	A-init	A08	0.915001	d__Bacteria	Proteobacteria	Gammaproteobacteria	Pseudomonadales	Pseudomonadaceae	Pseudomonas
22922	41ac7740577df7fb4100bef8df5dacf9	A-init	A01	0.913157	d__Bacteria	Proteobacteria	Gammaproteobacteria	Burkholderiales	Burkholderiaceae	Polynucleobacter
46954	887a09354d908590ad7bb6d121043e8a	B-1-V	C89	0.911823	d__Bacteria	Firmicutes	Negativicutes	Veillonellales-Selenomonadales	Veillonellaceae	Veillonella
32881	5c97bc2fa20c6dfb59aa2468b66e42b6	B-init	A43	0.911234	d__Bacteria	Proteobacteria	Gammaproteobacteria	Burkholderiales	Comamonadaceae	Diaphorobacter
80470	da051f8785a18aba1cbe2fdff40d6054	B-1-V	C86	0.910498	d__Bacteria	Bacteroidota	Bacteroidia	Flavobacteriales	Flavobacteriaceae	Flavobacterium
58990	a377a0aa64791a373b201d7652d0b713	B-0-V	C29	0.910339	d__Bacteria	Proteobacteria	Gammaproteobacteria	Xanthomonadales	Rhodanobacteraceae	Dokdonella
71664	c5c200356c53f3783d634aa0406cf3e9	B-1-V	C87	0.910218	d__Bacteria	Firmicutes	Bacilli	Lactobacillales	Streptococcaceae	Lactococcus
45971	8758bfdb0e82a3dacaf3557aa5ce105e	A-0-F	A97	0.909881	d__Bacteria	Proteobacteria	Gammaproteobacteria	Burkholderiales	Oxalobacteraceae	Undibacterium
19064	36c31216bf47a62308b2dae350621e7c	A-0-V	A81	0.909075	d__Bacteria	Actinobacteriota	Coriobacteriia	Coriobacteriales	Eggerthellaceae	Eggerthella
62781	b551dc2be29b9933ec92c38c81152338	B-init	A34	0.90895	d__Bacteria	Proteobacteria	Gammaproteobacteria	Thiomicrospirales	Thioglobaceae	SUP05_cluster
88564	ec42747c5f0ab88d7122dc14eaab360d	B-1-F	D04	0.908921	d__Bacteria	Proteobacteria	Gammaproteobacteria	Burkholderiales	Comamonadaceae	Paucibacter
39492	73a76e942dd2d00d86fe7217118cb9c6	B-0-V	C18	0.908909	d__Bacteria	Firmicutes	Negativicutes	Acidaminococcales	Acidaminococcaceae	Phascolarctobacterium
70005	c3346a52d418496e040603b87e20bc09	A-init	A01	0.908377	d__Bacteria	Actinobacteriota	Acidimicrobiia	Microtrichales	Iamiaceae	Iamia
35764	6962b0f46e105557931cf60ba7cbce79	A-1-F	B77	0.90798	d__Bacteria	Verrucomicrobiota	Verrucomicrobiae	Verrucomicrobiales	Verrucomicrobiaceae	uncultured
13598	2824fa5d7a0b3f9d8cdf50b32b7a9d4b	B-1-F	D18	0.907806	d__Bacteria	Proteobacteria	Alphaproteobacteria	Rhizobiales	Rhizobiaceae	Shinella
17001	301f12986987cae6cc31cad6b0fbb414	B-1-V	C73	0.907497	d__Bacteria	Actinobacteriota	Acidimicrobiia	Microtrichales	Microtrichaceae	Candidatus_Microthrix
92280	f3f54314fef1d3dcd9100e8e1f152532	A-1-V	B51	0.906608	d__Bacteria	Verrucomicrobiota	Chlamydiae	Chlamydiales	Parachlamydiaceae	Neochlamydia
23346	4255faeed00fcece72cf730fd505b447	B-0-V	C28	0.906456	d__Bacteria	Bacteroidota	Bacteroidia	Flavobacteriales	Flavobacteriaceae	Cellulophaga
78753	d4b4dc2830e02e11999b68e03d36f0c5	A-1-F	B76	0.906321	d__Bacteria	Firmicutes	Bacilli	Lactobacillales	Carnobacteriaceae	Dolosigranulum
52243	92dd7cf9705bea460fab3a1028fa165f	B-0-V	C23	0.906233	d__Bacteria	Actinobacteriota	Acidimicrobiia	Microtrichales	Ilumatobacteraceae	uncultured
78010	d3fa8b1d961c8c40d63f616e8088f10f	A-1-V	B51	0.90615	d__Bacteria	Myxococcota	Polyangia	Nannocystales	Nannocystaceae	Nannocystis
6651	15407bacb40a8f22be9c557b481826e4	B-1-F	D30	0.906107	d__Bacteria	Firmicutes	Clostridia	Peptostreptococcales-Tissierellales	Anaerovoracaceae	S5-A14a
84588	e1481236cfd7f904a27a92e7ee8aef30	B-init	A32	0.90453	d__Bacteria	Proteobacteria	Gammaproteobacteria	Enterobacterales	Enterobacteriaceae	Enterobacter
42359	7dc993927ee7313178d335801d67a41e	A-0-V	A82	0.903232	d__Bacteria	Patescibacteria	Parcubacteria	Candidatus_Nomurabacteria	Candidatus_Nomurabacteria	Candidatus_Nomurabacteria
12846	25c3ccf77bcc5356354e480415835fc1	B-init	A28	0.902416	d__Bacteria	Firmicutes	Thermovenabulia	Thermovenabulales	Thermovenabulales	Tepidanaerobacter
31471	599a73cad76351bcc6176f64e183b643	A-1-F	B76	0.901714	d__Bacteria	Proteobacteria	Gammaproteobacteria	Pasteurellales	Pasteurellaceae	Haemophilus
27385	4daa37a0c07fb07386d3e67d2928369d	B-0-V	C13	0.901589	d__Bacteria	Bacteroidota	Bacteroidia	Chitinophagales	Chitinophagaceae	Edaphobaculum
43920	81f575af9521b3099b38b29dc505dd70	B-0-V	C29	0.901413	d__Bacteria	Proteobacteria	Gammaproteobacteria	Xanthomonadales	Rhodanobacteraceae	Pseudofulvimonas
54680	9939fd4a5913dcd4b3263f7af2388d2f	A-0-V	A81	0.901093	d__Bacteria	Proteobacteria	Alphaproteobacteria	Rhizobiales	Hyphomicrobiaceae	Pedomicrobium
94493	f9376caf3c07919af47fa34e8fe3e550	A-init	A04	0.900741	d__Bacteria	Firmicutes	Bacilli	Bacillales	Bacillaceae	Geobacillus
16548	2f3464d9017dbcc3c07539e9e6d031d1	A-1-V	B63	0.9001	d__Bacteria	Actinobacteriota	Actinobacteria	Micrococcales	Micrococcaceae	Kocuria
8425	1bb97bf25933f6cc49a1e7b938128aa4	B-0-V	C15	0.899619	d__Bacteria	Bacteroidota	Bacteroidia	Cytophagales	Spirosomaceae	Runella
86545	e81a37d525623e17d4092ba2a35c435f	A-1-V	B51	0.898926	d__Bacteria	Actinobacteriota	Actinobacteria	Micrococcales	Microbacteriaceae	Microbacterium
58764	a3302532804dfe425d655504865e69b7	B-0-V	C13	0.897408	d__Bacteria	Bacteroidota	Bacteroidia	Chitinophagales	Saprospiraceae	Haliscomenobacter
80680	da3fd1a55a332ea87aa1da2b633d54b2	A-0-V	A56	0.896372	d__Bacteria	Firmicutes	Bacilli	Lactobacillales	Streptococcaceae	Streptococcus
75808	cf5ca716cc5749228556c3e8fd657a0c	B-1-V	C73	0.89598	d__Bacteria	Actinobacteriota	Acidimicrobiia	Microtrichales	Microtrichaceae	IMCC26207
73543	ca1f8a35b5c952d7df6335068a10aef3	B-1-F	D06	0.895798	d__Bacteria	Actinobacteriota	Actinobacteria	Actinomycetales	Actinomycetaceae	Actinomyces
36333	6ba1a63b03ed1667ddedc0813b737f0d	A-1-V	B65	0.895707	d__Bacteria	Bacteroidota	Bacteroidia	Bacteroidales	Rikenellaceae	Alistipes
94877	f991274e234ade6f6a6a2df1daeea685	B-0-F	C65	0.895636	d__Bacteria	Actinobacteriota	Actinobacteria	Bifidobacteriales	Bifidobacteriaceae	Bifidobacterium
73191	c855b5be4c1084e91415ee576208f12b	A-1-F	C05	0.894688	d__Bacteria	Firmicutes	Clostridia	Peptostreptococcales-Tissierellales	Anaerovoracaceae	Mogibacterium
6695	15407bacb40a8f22be9c557b481826e4	B-1-F	D05	0.894263	d__Bacteria	Firmicutes	Clostridia	Peptostreptococcales-Tissierellales	Anaerovoracaceae	S5-A14a
70991	c4205e8a1c140aa7f454b656b735871f	B-0-V	C29	0.893806	d__Bacteria	Patescibacteria	Gracilibacteria	Absconditabacteriales_(SR1)	Absconditabacteriales_(SR1)	Absconditabacteriales_(SR1)
61177	af1949643a84e65f00778293ab517abb	B-1-F	D06	0.893055	d__Bacteria	Proteobacteria	Alphaproteobacteria	Rhodobacterales	Rhodobacteraceae	Rhodobacter
97746	fdc1a7c3ebe3c43c9205147181cadf6b	B-1-V	C87	0.892989	d__Bacteria	Actinobacteriota	Actinobacteria	Corynebacteriales	Corynebacteriaceae	Corynebacterium
8978	1db331ef1773d7b27b8e386278202b7e	B-init	A38	0.892791	d__Bacteria	Firmicutes	Clostridia	Peptostreptococcales-Tissierellales	Peptostreptococcaceae	Paeniclostridium
15157	2aa282c745a023e4d652f986b63864b5	B-1-V	C89	0.891777	d__Bacteria	Bacteroidota	Bacteroidia	Bacteroidales	Prevotellaceae	Prevotella
97823	fdc1a7c3ebe3c43c9205147181cadf6b	A-0-V	A87	0.891634	d__Bacteria	Actinobacteriota	Actinobacteria	Corynebacteriales	Corynebacteriaceae	Corynebacterium
97253	fd4f29296f24b97db3e33f2935e32783	B-0-F	C63	0.891008	d__Bacteria	Proteobacteria	Alphaproteobacteria	Acetobacterales	Acetobacteraceae	Roseomonas
27921	4ea7f2ddf54bcf24a836111c0ae2c98e	B-init	A40	0.890933	d__Bacteria	Verrucomicrobiota	Verrucomicrobiae	Verrucomicrobiales	Rubritaleaceae	Luteolibacter
82770	dcdf220234a342507a50899ecea1d558	B-0-F	C68	0.890791	d__Bacteria	Fusobacteriota	Fusobacteriia	Fusobacteriales	Fusobacteriaceae	Cetobacterium
85665	e4beb2a0cf01b366f1ab74e2a8673aba	A-0-F	B10	0.890308	d__Bacteria	Firmicutes	Clostridia	Lachnospirales	Lachnospiraceae	Tyzzerella
64260	b815668a1e362dc6a897d2895c351449	A-1-F	C04	0.888415	d__Bacteria	Proteobacteria	Gammaproteobacteria	Pseudomonadales	Moraxellaceae	Acinetobacter
46607	87c9410e151ff4b3fb2720d4045b0eb5	B-1-V	C83	0.888243	d__Bacteria	Bacteroidota	Bacteroidia	Flavobacteriales	Weeksellaceae	Chryseobacterium
27480	4daa37a0c07fb07386d3e67d2928369d	A-0-F	B08	0.887533	d__Bacteria	Bacteroidota	Bacteroidia	Chitinophagales	Chitinophagaceae	Edaphobaculum
70452	c3c8ed1ca3f23f895eadd3b411e225d2	A-0-F	B08	0.885715	d__Bacteria	Proteobacteria	Gammaproteobacteria	Burkholderiales	Comamonadaceae	Acidovorax
5906	1427c1fc0fd50e1e2e558ffc1dcbf728	A-0-F	A94	0.885493	d__Bacteria	Bacteroidota	Bacteroidia	Sphingobacteriales	Sphingobacteriaceae	Pedobacter
67821	bdad62f4abe3944cd01f11c137bc3dd3	A-0-V	A81	0.88542	d__Bacteria	SAR324_clade(Marine_group_B)	SAR324_clade(Marine_group_B)	SAR324_clade(Marine_group_B)	SAR324_clade(Marine_group_B)	SAR324_clade(Marine_group_B)
64154	b815668a1e362dc6a897d2895c351449	B-1-F	D17	0.88444	d__Bacteria	Proteobacteria	Gammaproteobacteria	Pseudomonadales	Moraxellaceae	Acinetobacter
81555	db2b3d4899fb8eae4a8eed889304a33a	A-1-F	B91	0.883698	d__Bacteria	Proteobacteria	Alphaproteobacteria	Tistrellales	Geminicoccaceae	Candidatus_Alysiosphaera
67370	bd54f705eca26522d89f89b670e5b43a	B-1-F	D05	0.883015	d__Bacteria	Firmicutes	Bacilli	Mycoplasmatales	Mycoplasmataceae	Mycoplasma
1307	036ca3fa03f8d93a402ced6240a337fe	A-1-V	B61	0.882792	d__Bacteria	Firmicutes	Clostridia	Oscillospirales	Oscillospiraceae	UCG-002
65095	ba9944d95cf418b8a991a9b0586650a8	B-1-F	D04	0.882732	d__Bacteria	Proteobacteria	Gammaproteobacteria	Burkholderiales	Oxalobacteraceae	Massilia
56741	9d8588225463466f2b3bf49c09ea5cfc	B-init	A32	0.881899	d__Bacteria	Proteobacteria	Alphaproteobacteria	Rhodobacterales	Rhodobacteraceae	Paracoccus
65136	ba9944d95cf418b8a991a9b0586650a8	A-0-F	B08	0.88135	d__Bacteria	Proteobacteria	Gammaproteobacteria	Burkholderiales	Oxalobacteraceae	Massilia
68535	bfad690571983692244717f38b9c41c7	A-0-F	B01	0.881248	d__Bacteria	Bacteroidota	Bacteroidia	Bacteroidales	Bacteroidaceae	Bacteroides
97874	fdc1a7c3ebe3c43c9205147181cadf6b	A-1-V	B48	0.881243	d__Bacteria	Actinobacteriota	Actinobacteria	Corynebacteriales	Corynebacteriaceae	Corynebacterium
23390	4255faeed00fcece72cf730fd505b447	B-0-V	C29	0.880937	d__Bacteria	Bacteroidota	Bacteroidia	Flavobacteriales	Flavobacteriaceae	Cellulophaga
46998	887a09354d908590ad7bb6d121043e8a	A-0-F	B21	0.880142	d__Bacteria	Firmicutes	Negativicutes	Veillonellales-Selenomonadales	Veillonellaceae	Veillonella
85595	e4beb2a0cf01b366f1ab74e2a8673aba	B-1-F	D14	0.879811	d__Bacteria	Firmicutes	Clostridia	Lachnospirales	Lachnospiraceae	Tyzzerella
44513	83f2c8221a1cd5b9e7963c3e8d154a46	A-0-F	B08	0.879274	d__Bacteria	Myxococcota	Polyangia	Polyangiales	Sandaracinaceae	uncultured
53762	95595a8e5962ef69862b877b403c5943	A-1-V	B53	0.87883	d__Bacteria	Firmicutes	Bacilli	Staphylococcales	Staphylococcaceae	Staphylococcus
94306	f8e7f9da4ba4ca2ce06e459bfeef93b4	B-0-V	C13	0.878074	d__Bacteria	Proteobacteria	Gammaproteobacteria	Oceanospirillales	Halomonadaceae	Halomonas
10705	2134f5d0115c0eb2dd0e7024f2570b13	B-0-V	C29	0.87796	d__Bacteria	Patescibacteria	Gracilibacteria	Gracilibacteria	Gracilibacteria	Gracilibacteria
54864	9939fd4a5913dcd4b3263f7af2388d2f	B-1-F	D26	0.877026	d__Bacteria	Proteobacteria	Alphaproteobacteria	Rhizobiales	Hyphomicrobiaceae	Pedomicrobium
74916	cc512e28c4698b4ecf9a3cbd1d40412b	B-0-V	C23	0.876837	d__Bacteria	Proteobacteria	Gammaproteobacteria	Pseudomonadales	Pseudomonadaceae	Pseudomonas
59259	a57e6e5bd7c35c05202ce343cc45c9e1	B-init	A46	0.876329	d__Bacteria	Firmicutes	Bacilli	Lactobacillales	Vagococcaceae	Vagococcus
37249	6e97b28142b2d35dd3639755d2b87f2e	A-0-F	B08	0.87589	d__Bacteria	Bacteroidota	Bacteroidia	Flavobacteriales	Flavobacteriaceae	uncultured
52103	92a041c7da1bfe1de366dfda713479db	B-init	A37	0.874617	d__Bacteria	Firmicutes	Clostridia	Peptostreptococcales-Tissierellales	Peptostreptococcales-Tissierellales	Anaerococcus
75498	ce063e6ae3314b22821a44c6121fab72	B-0-V	C24	0.874491	d__Bacteria	Cyanobacteria	Vampirivibrionia	Obscuribacterales	Obscuribacteraceae	Obscuribacteraceae
6470	14d30b85f6c5f64a0f07964095bc6034	B-init	A46	0.874369	d__Bacteria	Firmicutes	Clostridia	Peptostreptococcales-Tissierellales	Peptostreptococcaceae	Intestinibacter
10230	20ed05e6cbc6838a41d09276bf145f68	A-init	A01	0.873172	d__Bacteria	Desulfobacterota	Desulfovibrionia	Desulfovibrionales	Desulfovibrionaceae	uncultured
4042	0d5eb1614e56926d09838213715d5ee6	B-0-V	C28	0.873058	d__Bacteria	Bacteroidota	Bacteroidia	Cytophagales	Cyclobacteriaceae	uncultured
68711	c0783e7faf27a50019b0a25441e81fe4	B-0-V	C29	0.872537	d__Bacteria	Bacteroidota	Bacteroidia	Flavobacteriales	NS9_marine_group	NS9_marine_group
34616	64e4d34896cc7dc4ce7446df0207abfa	A-0-F	A97	0.871437	d__Bacteria	Proteobacteria	Alphaproteobacteria	Sphingomonadales	Sphingomonadaceae	Sphingorhabdus
96084	fb8aacae7789e823078f0098b713cb93	A-0-F	B25	0.871277	d__Bacteria	Proteobacteria	Gammaproteobacteria	Xanthomonadales	Xanthomonadaceae	Arenimonas
97777	fdc1a7c3ebe3c43c9205147181cadf6b	A-init	A21	0.870913	d__Bacteria	Actinobacteriota	Actinobacteria	Corynebacteriales	Corynebacteriaceae	Corynebacterium
85270	e2f2804549f8d12e18495f5cccb1a67e	B-1-F	D18	0.870648	d__Bacteria	Proteobacteria	Alphaproteobacteria	Rhizobiales	Rhizobiaceae	Mesorhizobium
15273	2aa282c745a023e4d652f986b63864b5	A-1-V	B50	0.869523	d__Bacteria	Bacteroidota	Bacteroidia	Bacteroidales	Prevotellaceae	Prevotella
70949	c4205e8a1c140aa7f454b656b735871f	B-0-V	C19	0.869501	d__Bacteria	Patescibacteria	Gracilibacteria	Absconditabacteriales_(SR1)	Absconditabacteriales_(SR1)	Absconditabacteriales_(SR1)
80434	da051f8785a18aba1cbe2fdff40d6054	A-0-V	A71	0.869299	d__Bacteria	Bacteroidota	Bacteroidia	Flavobacteriales	Flavobacteriaceae	Flavobacterium
9226	1e1059230efb80eb8a963e3869222e3f	A-1-V	B53	0.8684	d__Bacteria	Firmicutes	Clostridia	Lachnospirales	Lachnospiraceae	Sellimonas
85363	e41c936de158ab00ad67ee7a5366fb0f	B-0-V	C18	0.867216	d__Bacteria	Proteobacteria	Alphaproteobacteria	Rhizobiales	Rhizobiaceae	Allorhizobium-Neorhizobium-Pararhizobium-Rhizobium
4598	10d050244c6b9c5ceebe6fdd1e4c9dec	B-0-V	C26	0.866974	d__Bacteria	Actinobacteriota	Actinobacteria	Micrococcales	Microbacteriaceae	Chryseoglobus
40967	7a793c7d4b9e1a65e9013f053b5854f5	A-1-F	C03	0.866549	d__Bacteria	Proteobacteria	Gammaproteobacteria	Aeromonadales	Aeromonadaceae	Aeromonas
15389	2aa2e81fe532c2ac1175fda6ce97e696	A-0-F	B08	0.864041	d__Bacteria	Bacteroidota	Bacteroidia	Chitinophagales	uncultured	uncultured
1303	036ca3fa03f8d93a402ced6240a337fe	B-0-F	C69	0.863996	d__Bacteria	Firmicutes	Clostridia	Oscillospirales	Oscillospiraceae	UCG-002
56354	9ca35bdd1a106ac6f9db0cbfff8a76b5	A-1-F	B78	0.863345	d__Bacteria	Actinobacteriota	Actinobacteria	Corynebacteriales	Corynebacteriaceae	Turicella
34671	64e4d34896cc7dc4ce7446df0207abfa	A-0-F	B08	0.862389	d__Bacteria	Proteobacteria	Alphaproteobacteria	Sphingomonadales	Sphingomonadaceae	Sphingorhabdus
41636	7d2e2fca176d25f1ceb892bed1ef4f8d	A-1-V	B35	0.862021	d__Bacteria	Actinobacteriota	Actinobacteria	Propionibacteriales	Propionibacteriaceae	Cutibacterium
35740	6962b0f46e105557931cf60ba7cbce79	B-0-V	C19	0.861986	d__Bacteria	Verrucomicrobiota	Verrucomicrobiae	Verrucomicrobiales	Verrucomicrobiaceae	uncultured
13821	289b96400f95801895979d0c88b2e2ef	A-1-F	B87	0.861336	d__Bacteria	Proteobacteria	Alphaproteobacteria	Rhizobiales	Beijerinckiaceae	Bosea
25106	48cb184415f98a446e793faad901d64e	A-1-F	B89	0.861036	d__Bacteria	Proteobacteria	Gammaproteobacteria	Vibrionales	Vibrionaceae	Photobacterium
57283	9e8b5b8c3d10d8af65ea688ea4d227f8	A-0-F	A97	0.860128	d__Bacteria	Proteobacteria	Alphaproteobacteria	Sphingomonadales	Sphingomonadaceae	Sphingopyxis
96443	fc42f1028d35fc6d1bc8a0ac73136e8f	B-0-V	C29	0.860068	d__Bacteria	Bacteroidota	Bacteroidia	Flavobacteriales	Crocinitomicaceae	Fluviicola
97846	fdc1a7c3ebe3c43c9205147181cadf6b	B-init	A36	0.857763	d__Bacteria	Actinobacteriota	Actinobacteria	Corynebacteriales	Corynebacteriaceae	Corynebacterium
59887	aad427293b5ee020f6c514fff04aba74	A-1-F	B77	0.85711	d__Bacteria	Proteobacteria	Gammaproteobacteria	Steroidobacterales	Steroidobacteraceae	uncultured
49433	8bcecfcbbe56c319b7884ef6b4617200	B-1-V	C78	0.856681	d__Bacteria	Firmicutes	Clostridia	Lachnospirales	Lachnospiraceae	[Ruminococcus]_gnavus_group
79450	d555a790939c18b5aa0f2b7720b238c5	A-0-V	A81	0.856575	d__Bacteria	Actinobacteriota	Actinobacteria	Actinomycetales	Actinomycetaceae	Varibaculum
15137	2aa282c745a023e4d652f986b63864b5	A-1-V	B48	0.856384	d__Bacteria	Bacteroidota	Bacteroidia	Bacteroidales	Prevotellaceae	Prevotella
42663	7eaa2034a21192be6ecfaec001f3fa08	A-0-F	B08	0.856303	d__Bacteria	Proteobacteria	Alphaproteobacteria	Caulobacterales	Caulobacteraceae	Caulobacter
38695	715d62eee33583e65e47a4ab721248dd	B-init	A39	0.855027	d__Bacteria	Firmicutes	Clostridia	Lachnospirales	Lachnospiraceae	Lachnospiraceae_NK4A136_group
19006	36c31216bf47a62308b2dae350621e7c	B-init	A36	0.854965	d__Bacteria	Actinobacteriota	Coriobacteriia	Coriobacteriales	Eggerthellaceae	Eggerthella
20042	39f4bf00572f4a75f7b4e61318d300ab	B-0-V	C15	0.854939	d__Bacteria	Proteobacteria	Alphaproteobacteria	Rhodobacterales	Rhodobacteraceae	Gemmobacter
37778	6ff16c53b14f4e4259733d82dc4a1286	B-0-V	C26	0.854586	d__Bacteria	Firmicutes	Clostridia	Oscillospirales	Ruminococcaceae	Incertae_Sedis
68404	bfad690571983692244717f38b9c41c7	B-init	A47	0.854439	d__Bacteria	Bacteroidota	Bacteroidia	Bacteroidales	Bacteroidaceae	Bacteroides
64109	b815668a1e362dc6a897d2895c351449	B-1-F	D20	0.854401	d__Bacteria	Proteobacteria	Gammaproteobacteria	Pseudomonadales	Moraxellaceae	Acinetobacter
68687	c0783e7faf27a50019b0a25441e81fe4	A-0-F	A97	0.854273	d__Bacteria	Bacteroidota	Bacteroidia	Flavobacteriales	NS9_marine_group	NS9_marine_group
94996	f991274e234ade6f6a6a2df1daeea685	B-1-V	C85	0.854103	d__Bacteria	Actinobacteriota	Actinobacteria	Bifidobacteriales	Bifidobacteriaceae	Bifidobacterium
479	01acbe51ae25f534d9c9d3bc33c20a9c	B-init	A35	0.854059	d__Bacteria	Proteobacteria	Gammaproteobacteria	Enterobacterales	Erwiniaceae	Erwinia
80763	da3fd1a55a332ea87aa1da2b633d54b2	B-0-F	C69	0.853809	d__Bacteria	Firmicutes	Bacilli	Lactobacillales	Streptococcaceae	Streptococcus
85138	e2f2804549f8d12e18495f5cccb1a67e	B-0-V	C23	0.853777	d__Bacteria	Proteobacteria	Alphaproteobacteria	Rhizobiales	Rhizobiaceae	Mesorhizobium
39571	73a76e942dd2d00d86fe7217118cb9c6	A-0-V	A61	0.853664	d__Bacteria	Firmicutes	Negativicutes	Acidaminococcales	Acidaminococcaceae	Phascolarctobacterium
86367	e7595382862d0ecbc0b0dbb6517fa92e	B-0-V	C23	0.853356	d__Bacteria	Verrucomicrobiota	Chlamydiae	Chlamydiales	Chlamydiaceae	uncultured
19391	38f9479d2f37d1036274704b09d2e3c5	B-1-F	D18	0.852143	d__Bacteria	Firmicutes	Clostridia	Lachnospirales	Lachnospiraceae	Blautia
34660	64e4d34896cc7dc4ce7446df0207abfa	B-0-V	C19	0.851995	d__Bacteria	Proteobacteria	Alphaproteobacteria	Sphingomonadales	Sphingomonadaceae	Sphingorhabdus
52117	92a041c7da1bfe1de366dfda713479db	B-0-V	C24	0.851708	d__Bacteria	Firmicutes	Clostridia	Peptostreptococcales-Tissierellales	Peptostreptococcales-Tissierellales	Anaerococcus
85121	e2f2804549f8d12e18495f5cccb1a67e	A-1-V	B48	0.851472	d__Bacteria	Proteobacteria	Alphaproteobacteria	Rhizobiales	Rhizobiaceae	Mesorhizobium
95057	f991274e234ade6f6a6a2df1daeea685	B-0-F	C49	0.850915	d__Bacteria	Actinobacteriota	Actinobacteria	Bifidobacteriales	Bifidobacteriaceae	Bifidobacterium
31267	59691f971f4053e44ce26b13ca869aee	B-1-F	D28	0.84942	d__Bacteria	Proteobacteria	Gammaproteobacteria	Legionellales	Legionellaceae	Legionella
14600	29c8ec5643415b1ecc3c763b79aaceb0	B-0-V	C23	0.849183	d__Bacteria	Proteobacteria	Alphaproteobacteria	Rhizobiales	Xanthobacteraceae	uncultured
68272	bf62d8aadc3a6bb91b5fdac6cf8e6b89	B-0-V	C29	0.848733	d__Bacteria	Bacteroidota	Bacteroidia	Cytophagales	Cytophagaceae	Cytophaga
38744	715d62eee33583e65e47a4ab721248dd	A-1-V	B40	0.847883	d__Bacteria	Firmicutes	Clostridia	Lachnospirales	Lachnospiraceae	Lachnospiraceae_NK4A136_group
92304	f3f54314fef1d3dcd9100e8e1f152532	A-0-F	B27	0.84684	d__Bacteria	Verrucomicrobiota	Chlamydiae	Chlamydiales	Parachlamydiaceae	Neochlamydia
97848	fdc1a7c3ebe3c43c9205147181cadf6b	A-init	A07	0.84669	d__Bacteria	Actinobacteriota	Actinobacteria	Corynebacteriales	Corynebacteriaceae	Corynebacterium
97717	fdc1a7c3ebe3c43c9205147181cadf6b	A-0-V	A71	0.846175	d__Bacteria	Actinobacteriota	Actinobacteria	Corynebacteriales	Corynebacteriaceae	Corynebacterium
68722	c0783e7faf27a50019b0a25441e81fe4	A-0-F	B08	0.845945	d__Bacteria	Bacteroidota	Bacteroidia	Flavobacteriales	NS9_marine_group	NS9_marine_group
10162	20c5f8d98ca07d162d2ee2b06b6b6719	B-1-V	C78	0.845754	d__Bacteria	Actinobacteriota	Coriobacteriia	Coriobacteriales	Eggerthellaceae	Slackia
19542	38f9479d2f37d1036274704b09d2e3c5	A-0-V	A69	0.842967	d__Bacteria	Firmicutes	Clostridia	Lachnospirales	Lachnospiraceae	Blautia
54436	98b8b54eb66f9a868bc169ef31cb6ac8	B-0-V	C19	0.842273	d__Bacteria	Planctomycetota	OM190	OM190	OM190	OM190
22808	40f80939e6303ce27ee4934e5332b44d	A-0-F	B25	0.841359	d__Bacteria	Firmicutes	Clostridia	Oscillospirales	Ruminococcaceae	Faecalibacterium
22711	40f80939e6303ce27ee4934e5332b44d	B-1-V	C86	0.84089	d__Bacteria	Firmicutes	Clostridia	Oscillospirales	Ruminococcaceae	Faecalibacterium
15265	2aa282c745a023e4d652f986b63864b5	A-0-F	B14	0.840471	d__Bacteria	Bacteroidota	Bacteroidia	Bacteroidales	Prevotellaceae	Prevotella
46634	87c9410e151ff4b3fb2720d4045b0eb5	A-1-V	B63	0.840413	d__Bacteria	Bacteroidota	Bacteroidia	Flavobacteriales	Weeksellaceae	Chryseobacterium
77945	d3fa8b1d961c8c40d63f616e8088f10f	A-init	A19	0.840406	d__Bacteria	Myxococcota	Polyangia	Nannocystales	Nannocystaceae	Nannocystis
77516	d280569275f45102275cec1b50b657ab	B-init	A46	0.839529	d__Bacteria	Patescibacteria	Gracilibacteria	Candidatus_Peregrinibacteria	Candidatus_Peregrinibacteria	Candidatus_Peregrinibacteria
60700	ace901e801c2b8b04bfd38056e23965a	B-1-F	D26	0.839053	d__Bacteria	Proteobacteria	Alphaproteobacteria	Acetobacterales	Acetobacteraceae	Acidiphilium
67520	bd54f705eca26522d89f89b670e5b43a	B-1-F	D20	0.838668	d__Bacteria	Firmicutes	Bacilli	Mycoplasmatales	Mycoplasmataceae	Mycoplasma
21428	3ec9a72eea2934c7e20bf5e3840b3935	A-0-V	A71	0.838395	d__Bacteria	Bacteroidota	Bacteroidia	Bacteroidales	Tannerellaceae	Parabacteroides
94708	f965a671b905639699196aaa0a6bb401	A-1-F	B76	0.838188	d__Bacteria	Actinobacteriota	Actinobacteria	Micrococcales	Micrococcaceae	Rothia
94974	f991274e234ade6f6a6a2df1daeea685	B-init	A47	0.837481	d__Bacteria	Actinobacteriota	Actinobacteria	Bifidobacteriales	Bifidobacteriaceae	Bifidobacterium
67942	bde25b33f99658dbf946027d336ac09a	B-0-F	C69	0.83653	d__Bacteria	Actinobacteriota	Actinobacteria	Micrococcales	Microbacteriaceae	Leucobacter
65699	bb0e1dbbc9c6371a42539ce76c447edf	B-0-V	C19	0.835525	d__Bacteria	Bacteroidota	Bacteroidia	Cytophagales	Microscillaceae	Chryseolinea
38715	715d62eee33583e65e47a4ab721248dd	B-1-V	C95	0.834	d__Bacteria	Firmicutes	Clostridia	Lachnospirales	Lachnospiraceae	Lachnospiraceae_NK4A136_group
78037	d3fa8b1d961c8c40d63f616e8088f10f	A-0-F	B08	0.833556	d__Bacteria	Myxococcota	Polyangia	Nannocystales	Nannocystaceae	Nannocystis
82651	dcdf220234a342507a50899ecea1d558	B-1-F	D15	0.833273	d__Bacteria	Fusobacteriota	Fusobacteriia	Fusobacteriales	Fusobacteriaceae	Cetobacterium
25276	48cb184415f98a446e793faad901d64e	B-0-F	C46	0.83311	d__Bacteria	Proteobacteria	Gammaproteobacteria	Vibrionales	Vibrionaceae	Photobacterium
28057	4f3aae2a9127507d716f553a965269cd	B-init	A39	0.832922	d__Bacteria	Firmicutes	Clostridia	Peptostreptococcales-Tissierellales	Peptostreptococcaceae	Paraclostridium
10959	21747d43556f072017c6eb74576a4976	A-init	A08	0.832554	d__Bacteria	Deinococcota	Deinococci	Deinococcales	Deinococcaceae	Deinococcus
28797	51d0f234d5567d0c6e6df2deeaac7ae8	A-1-V	B63	0.831964	d__Bacteria	Firmicutes	Clostridia	Peptostreptococcales-Tissierellales	Peptostreptococcales-Tissierellales	W5053
26134	4a8a9f963e44bf08225fa5690c51fce9	A-0-F	B09	0.831649	d__Bacteria	Firmicutes	Clostridia	Lachnospirales	Lachnospiraceae	Coprococcus
52052	92a041c7da1bfe1de366dfda713479db	B-0-F	C65	0.83132	d__Bacteria	Firmicutes	Clostridia	Peptostreptococcales-Tissierellales	Peptostreptococcales-Tissierellales	Anaerococcus
46058	8758bfdb0e82a3dacaf3557aa5ce105e	B-0-V	C28	0.83119	d__Bacteria	Proteobacteria	Gammaproteobacteria	Burkholderiales	Oxalobacteraceae	Undibacterium
70787	c3fc70a5986a97b52f6630b6df5fd3f8	A-init	A14	0.829796	d__Bacteria	Patescibacteria	Dojkabacteria	Dojkabacteria	Dojkabacteria	Dojkabacteria
58325	a0cc81c2411bbc5d91e285b13304269b	A-init	A21	0.829425	d__Bacteria	Fusobacteriota	Fusobacteriia	Fusobacteriales	Fusobacteriaceae	Fusobacterium
64988	ba53d1a657c5f3cb29b47ca06f6e5ec7	A-0-V	A74	0.829188	d__Bacteria	Proteobacteria	Gammaproteobacteria	Xanthomonadales	Xanthomonadaceae	Pseudoxanthomonas
85201	e2f2804549f8d12e18495f5cccb1a67e	A-init	A20	0.829117	d__Bacteria	Proteobacteria	Alphaproteobacteria	Rhizobiales	Rhizobiaceae	Mesorhizobium
65883	bb0e1dbbc9c6371a42539ce76c447edf	A-1-F	B77	0.829086	d__Bacteria	Bacteroidota	Bacteroidia	Cytophagales	Microscillaceae	Chryseolinea
95919	fb8aacae7789e823078f0098b713cb93	B-0-V	C15	0.828214	d__Bacteria	Proteobacteria	Gammaproteobacteria	Xanthomonadales	Xanthomonadaceae	Arenimonas
74947	cc512e28c4698b4ecf9a3cbd1d40412b	A-0-V	A71	0.828073	d__Bacteria	Proteobacteria	Gammaproteobacteria	Pseudomonadales	Pseudomonadaceae	Pseudomonas
40420	77c16a0e7b738adba7bbac4d39433b21	A-1-F	B88	0.828023	d__Bacteria	Actinobacteriota	Actinobacteria	Micrococcales	Brevibacteriaceae	Brevibacterium
56888	9d8588225463466f2b3bf49c09ea5cfc	A-init	A10	0.82764	d__Bacteria	Proteobacteria	Alphaproteobacteria	Rhodobacterales	Rhodobacteraceae	Paracoccus
63677	b714b7cc520395005e8d1366ae1a1281	A-0-F	B24	0.827519	d__Bacteria	Firmicutes	Negativicutes	Veillonellales-Selenomonadales	Veillonellaceae	Negativicoccus
20403	3adcdcaa752ed11106ce003a3a0efd21	B-0-V	C15	0.826877	d__Bacteria	Verrucomicrobiota	Verrucomicrobiae	Verrucomicrobiales	Verrucomicrobiaceae	Brevifollis
68364	bfad690571983692244717f38b9c41c7	B-0-V	C25	0.826651	d__Bacteria	Bacteroidota	Bacteroidia	Bacteroidales	Bacteroidaceae	Bacteroides
61692	b14a3675bf798956f1b8ab4cf064f4bf	B-0-V	C28	0.82654	d__Bacteria	Proteobacteria	Alphaproteobacteria	Rhizobiales	Devosiaceae	uncultured
18435	3405d03b5b15b136693d243a7a66b554	B-0-F	C53	0.826533	d__Bacteria	Firmicutes	Negativicutes	Veillonellales-Selenomonadales	Veillonellaceae	Megasphaera
14480	297fb40b31a95eb931db64679c22b31e	A-1-F	B87	0.825779	d__Bacteria	Proteobacteria	Alphaproteobacteria	Rhizobiales	Devosiaceae	Devosia
46924	887a09354d908590ad7bb6d121043e8a	A-init	A21	0.825738	d__Bacteria	Firmicutes	Negativicutes	Veillonellales-Selenomonadales	Veillonellaceae	Veillonella
51273	9037458d7415c006fc2a94c1ae70a574	A-0-F	A97	0.82381	d__Bacteria	Bacteroidota	Bacteroidia	Chitinophagales	Chitinophagaceae	Flavihumibacter
97839	fdc1a7c3ebe3c43c9205147181cadf6b	B-init	A42	0.823748	d__Bacteria	Actinobacteriota	Actinobacteria	Corynebacteriales	Corynebacteriaceae	Corynebacterium
80952	da605d00b28604f97fefb6fab99e4725	A-init	A14	0.823562	d__Bacteria	Proteobacteria	Gammaproteobacteria	Enterobacterales	Enterobacteriaceae	Plesiomonas
16811	2f4a2b08eec8d8d5f66dc0d20552881f	A-0-V	A81	0.823451	d__Bacteria	Proteobacteria	Gammaproteobacteria	Enterobacterales	Enterobacteriaceae	Escherichia-Shigella
38520	712f095257541399846f31e23712f049	A-init	A02	0.822699	d__Bacteria	Proteobacteria	Alphaproteobacteria	Sphingomonadales	Sphingomonadaceae	Polymorphobacter
5182	126ac5052409b223c91488778472f1bb	A-1-F	B77	0.822405	d__Bacteria	Myxococcota	Polyangia	Polyangiales	Phaselicystidaceae	Phaselicystis
15161	2aa282c745a023e4d652f986b63864b5	A-1-V	B64	0.82236	d__Bacteria	Bacteroidota	Bacteroidia	Bacteroidales	Prevotellaceae	Prevotella
10365	20ed05e6cbc6838a41d09276bf145f68	A-0-V	A58	0.822255	d__Bacteria	Desulfobacterota	Desulfovibrionia	Desulfovibrionales	Desulfovibrionaceae	uncultured
14943	2a9f8fb1787e8f47c3fa7da34ad48d79	A-1-F	B91	0.822126	d__Bacteria	Chloroflexi	Chloroflexia	Thermomicrobiales	JG30-KF-CM45	JG30-KF-CM45
18210	33f214407d43560a88e3f261b82f5ec0	B-0-V	C29	0.822121	d__Bacteria	Bdellovibrionota	Bdellovibrionia	Bdellovibrionales	Bdellovibrionaceae	Bdellovibrio
80708	da3fd1a55a332ea87aa1da2b633d54b2	B-init	A28	0.821535	d__Bacteria	Firmicutes	Bacilli	Lactobacillales	Streptococcaceae	Streptococcus
58282	a0cc81c2411bbc5d91e285b13304269b	A-0-F	B14	0.821474	d__Bacteria	Fusobacteriota	Fusobacteriia	Fusobacteriales	Fusobacteriaceae	Fusobacterium
61076	af1949643a84e65f00778293ab517abb	B-1-F	D20	0.820893	d__Bacteria	Proteobacteria	Alphaproteobacteria	Rhodobacterales	Rhodobacteraceae	Rhodobacter
45983	8758bfdb0e82a3dacaf3557aa5ce105e	B-0-V	C29	0.820522	d__Bacteria	Proteobacteria	Gammaproteobacteria	Burkholderiales	Oxalobacteraceae	Undibacterium
39150	736c3b4048da0db6b84887a6822e8663	B-init	A44	0.820283	d__Bacteria	Bacteroidota	Bacteroidia	Cytophagales	Spirosomaceae	Dyadobacter
73852	ca8eab796b170cebd7a3b8b56d95bdd0	A-1-F	B99	0.820066	d__Bacteria	Firmicutes	Bacilli	Erysipelotrichales	Erysipelatoclostridiaceae	Catenibacterium
86577	e81a37d525623e17d4092ba2a35c435f	A-1-F	B91	0.819964	d__Bacteria	Actinobacteriota	Actinobacteria	Micrococcales	Microbacteriaceae	Microbacterium
52069	92a041c7da1bfe1de366dfda713479db	B-1-V	C86	0.81993	d__Bacteria	Firmicutes	Clostridia	Peptostreptococcales-Tissierellales	Peptostreptococcales-Tissierellales	Anaerococcus
7573	18a9028dff6d3759193ec26771449c1c	A-init	A19	0.819806	d__Bacteria	Proteobacteria	Gammaproteobacteria	Enterobacterales	Enterobacteriaceae	Klebsiella
98171	fe9d060f8fee4ec78a792bdf89d16ca9	B-init	A39	0.819743	d__Bacteria	Actinobacteriota	Actinobacteria	Micrococcales	Dermabacteraceae	Brachybacterium
44463	83a5381789d9b36ee36d3a312617f938	A-1-F	B99	0.817607	d__Bacteria	Firmicutes	Clostridia	Oscillospirales	Ruminococcaceae	CAG-352
91074	f14cf3cd3a9a3c257663dad8607ea13b	B-0-V	C23	0.817567	d__Bacteria	Actinobacteriota	Actinobacteria	Kineosporiales	Kineosporiaceae	Kineococcus
97887	fdc1a7c3ebe3c43c9205147181cadf6b	A-1-F	B99	0.817153	d__Bacteria	Actinobacteriota	Actinobacteria	Corynebacteriales	Corynebacteriaceae	Corynebacterium
84256	e0f02bea5f6c4ac1a73b572c2e262cee	A-1-V	B51	0.816727	d__Bacteria	Actinobacteriota	Actinobacteria	uncultured	uncultured	uncultured
33241	5cff26bc5c777eb65b293a6277d868a9	A-1-V	B51	0.81664	d__Bacteria	Proteobacteria	Alphaproteobacteria	Rhizobiales	Beijerinckiaceae	Methylobacterium-Methylorubrum
61758	b14a3675bf798956f1b8ab4cf064f4bf	A-1-F	B77	0.815262	d__Bacteria	Proteobacteria	Alphaproteobacteria	Rhizobiales	Devosiaceae	uncultured
97735	fdc1a7c3ebe3c43c9205147181cadf6b	B-1-F	D29	0.815134	d__Bacteria	Actinobacteriota	Actinobacteria	Corynebacteriales	Corynebacteriaceae	Corynebacterium
64222	b815668a1e362dc6a897d2895c351449	B-init	A30	0.814989	d__Bacteria	Proteobacteria	Gammaproteobacteria	Pseudomonadales	Moraxellaceae	Acinetobacter
36288	6b951bf9a253f84ac676addffbf404b8	B-0-V	C18	0.81489	d__Bacteria	Firmicutes	Clostridia	Oscillospirales	Ruminococcaceae	UBA1819
9708	1fa8a903262692238df1bd32d4215aab	A-0-F	A95	0.814498	d__Bacteria	Proteobacteria	Alphaproteobacteria	Rhizobiales	Beijerinckiaceae	Chelatococcus
9794	2060e1f2ae7ba131f865b331a1725173	B-init	A43	0.814497	d__Bacteria	Firmicutes	Bacilli	Bacillales	Planococcaceae	Savagea
95731	fb1ce5c3c35a316ecf37d625f017491c	B-init	A29	0.814455	d__Bacteria	Firmicutes	Bacilli	Erysipelotrichales	Erysipelotrichaceae	Erysipelothrix
32726	5c7243a7837a556ed450a3eb3142b10c	B-1-F	D06	0.814159	d__Bacteria	Patescibacteria	Saccharimonadia	Saccharimonadales	Saccharimonadaceae	TM7a
80967	da605d00b28604f97fefb6fab99e4725	B-init	A46	0.814058	d__Bacteria	Proteobacteria	Gammaproteobacteria	Enterobacterales	Enterobacteriaceae	Plesiomonas
70925	c4205e8a1c140aa7f454b656b735871f	A-0-F	B08	0.814027	d__Bacteria	Patescibacteria	Gracilibacteria	Absconditabacteriales_(SR1)	Absconditabacteriales_(SR1)	Absconditabacteriales_(SR1)
93276	f6f736c2c7912dac176ad1bee8ba2bd1	A-0-F	A94	0.812731	d__Bacteria	Proteobacteria	Gammaproteobacteria	Burkholderiales	Neisseriaceae	Neisseria
12322	2462571dac91787af90c3914c2627a59	B-init	A39	0.812687	d__Bacteria	Fusobacteriota	Fusobacteriia	Fusobacteriales	Fusobacteriaceae	Psychrilyobacter
47281	88aae7d474a1dbb76180ce66c7aa650c	B-init	A36	0.812025	d__Bacteria	Verrucomicrobiota	Verrucomicrobiae	Verrucomicrobiales	Verrucomicrobiaceae	Prosthecobacter
91764	f2498d6f9a80f8edbd73769914d8a38a	B-init	A39	0.811899	d__Bacteria	Firmicutes	Bacilli	Bacillales	Bacillaceae	Bacillus
45125	8453fdae9a7218488c2df97592df615f	A-0-F	B21	0.810968	d__Bacteria	Spirochaetota	Leptospirae	Leptospirales	Leptospiraceae	Turneriella
83510	debf516c3c0bdb10720e2eaee408a7c6	A-0-F	B08	0.810712	d__Bacteria	Proteobacteria	Alphaproteobacteria	Azospirillales	Azospirillales_Incertae_Sedis	Stella
25259	48cb184415f98a446e793faad901d64e	B-init	A29	0.81037	d__Bacteria	Proteobacteria	Gammaproteobacteria	Vibrionales	Vibrionaceae	Photobacterium
74897	cc512e28c4698b4ecf9a3cbd1d40412b	A-1-V	B35	0.81003	d__Bacteria	Proteobacteria	Gammaproteobacteria	Pseudomonadales	Pseudomonadaceae	Pseudomonas
27466	4daa37a0c07fb07386d3e67d2928369d	A-init	A07	0.809541	d__Bacteria	Bacteroidota	Bacteroidia	Chitinophagales	Chitinophagaceae	Edaphobaculum
26318	4aacd1b3886c98efa670727269526bc7	B-0-V	C29	0.808112	d__Bacteria	Proteobacteria	Gammaproteobacteria	Xanthomonadales	Rhodanobacteraceae	uncultured
94871	f991274e234ade6f6a6a2df1daeea685	A-0-V	A82	0.807949	d__Bacteria	Actinobacteriota	Actinobacteria	Bifidobacteriales	Bifidobacteriaceae	Bifidobacterium
80953	da605d00b28604f97fefb6fab99e4725	A-init	A16	0.806812	d__Bacteria	Proteobacteria	Gammaproteobacteria	Enterobacterales	Enterobacteriaceae	Plesiomonas
88975	ed70988c5d12600eef5de222e2981dd0	A-init	A03	0.806005	d__Bacteria	Firmicutes	Clostridia	Peptostreptococcales-Tissierellales	Peptostreptococcaceae	Peptostreptococcus
89507	eebc0035026ae5f8fa46a9143537a4e1	B-1-F	D28	0.805417	d__Bacteria	Actinobacteriota	Actinobacteria	PeM15	PeM15	PeM15
81603	db695dda76e8047dcda6e39b2ee33656	B-0-V	C13	0.804751	d__Bacteria	Campilobacterota	Campylobacteria	Campylobacterales	Arcobacteraceae	Pseudarcobacter
26522	4bfd753da576fb90bc4e253a4657f7a8	B-1-F	D04	0.804506	d__Bacteria	Firmicutes	Clostridia	Lachnospirales	Lachnospiraceae	[Eubacterium]_xylanophilum_group
80647	da3fd1a55a332ea87aa1da2b633d54b2	B-init	A31	0.804169	d__Bacteria	Firmicutes	Bacilli	Lactobacillales	Streptococcaceae	Streptococcus
53760	95595a8e5962ef69862b877b403c5943	A-0-F	B14	0.802885	d__Bacteria	Firmicutes	Bacilli	Staphylococcales	Staphylococcaceae	Staphylococcus
30452	583989ef83293faec9d557719e55deae	A-0-V	A84	0.802324	d__Bacteria	Actinobacteriota	Actinobacteria	Micrococcales	Dermacoccaceae	Dermacoccus
79280	d5249916c6e8af29f3650cbf28cd60a2	B-0-V	C19	0.801896	d__Bacteria	Proteobacteria	Gammaproteobacteria	Burkholderiales	Comamonadaceae	uncultured
67182	bd30abf0875c8651ba0bab8241c404a4	A-1-F	B78	0.801519	d__Bacteria	Firmicutes	Negativicutes	Veillonellales-Selenomonadales	Veillonellaceae	Dialister
97278	fd4f29296f24b97db3e33f2935e32783	A-init	A20	0.799913	d__Bacteria	Proteobacteria	Alphaproteobacteria	Acetobacterales	Acetobacteraceae	Roseomonas
31240	59691f971f4053e44ce26b13ca869aee	A-0-F	B10	0.799862	d__Bacteria	Proteobacteria	Gammaproteobacteria	Legionellales	Legionellaceae	Legionella
82608	dc9faabb80cd4ae9d3538653d7b41d2e	B-init	A40	0.799756	d__Bacteria	Firmicutes	Bacilli	Bacillales	Bacillaceae	Ureibacillus
82694	dcdf220234a342507a50899ecea1d558	B-init	A35	0.798014	d__Bacteria	Fusobacteriota	Fusobacteriia	Fusobacteriales	Fusobacteriaceae	Cetobacterium
34888	65a04821d94e55138e086938e402beb8	B-0-V	C15	0.797797	d__Bacteria	Gemmatimonadota	Gemmatimonadetes	Gemmatimonadales	Gemmatimonadaceae	Gemmatimonas
86686	e81a37d525623e17d4092ba2a35c435f	A-0-F	B09	0.79767	d__Bacteria	Actinobacteriota	Actinobacteria	Micrococcales	Microbacteriaceae	Microbacterium
67135	bd30abf0875c8651ba0bab8241c404a4	B-0-F	C46	0.797069	d__Bacteria	Firmicutes	Negativicutes	Veillonellales-Selenomonadales	Veillonellaceae	Dialister
30912	58a358e384971108358661b380db3338	B-1-F	D20	0.797036	d__Bacteria	Firmicutes	Clostridia	Lachnospirales	Lachnospiraceae	Lachnospiraceae_UCG-004
81322	daa4f1dac916ad5bfe95a26e5143f993	A-0-F	B25	0.796451	d__Bacteria	Firmicutes	Bacilli	Lactobacillales	Lactobacillaceae	Lactobacillus
76647	d01df405ec2d88897a5bff680e55bacd	B-0-F	C47	0.796377	d__Bacteria	Proteobacteria	Alphaproteobacteria	Rhodobacterales	Rhodobacteraceae	Amaricoccus
53745	95595a8e5962ef69862b877b403c5943	B-1-F	D17	0.795867	d__Bacteria	Firmicutes	Bacilli	Staphylococcales	Staphylococcaceae	Staphylococcus
87323	e985a8aef57d225f98c3fa199a13f4a0	B-1-V	C87	0.795108	d__Bacteria	Actinobacteriota	Actinobacteria	Propionibacteriales	Propionibacteriaceae	Propionibacterium
68466	bfad690571983692244717f38b9c41c7	A-0-V	A86	0.794837	d__Bacteria	Bacteroidota	Bacteroidia	Bacteroidales	Bacteroidaceae	Bacteroides
28368	5166c0af45b6262312e6a74ba0166dca	A-1-F	C05	0.794358	d__Bacteria	Bacteroidota	Bacteroidia	Flavobacteriales	Weeksellaceae	Cloacibacterium
29861	547f7f631b685c5f07486e3170f16ea4	A-init	A11	0.793677	d__Bacteria	Firmicutes	Clostridia	Lachnospirales	Lachnospiraceae	Dorea
25114	48cb184415f98a446e793faad901d64e	A-0-V	A72	0.793323	d__Bacteria	Proteobacteria	Gammaproteobacteria	Vibrionales	Vibrionaceae	Photobacterium
53842	95595a8e5962ef69862b877b403c5943	B-0-V	C38	0.79291	d__Bacteria	Firmicutes	Bacilli	Staphylococcales	Staphylococcaceae	Staphylococcus
81177	da9a9dbda2b63a35ed52b64ce95064f3	A-1-V	B48	0.792536	d__Bacteria	Firmicutes	Clostridia	Lachnospirales	Lachnospiraceae	[Eubacterium]_ruminantium_group
12530	2546dd1d30f6556190239a0f5c8efad3	B-1-V	C93	0.792392	d__Bacteria	Firmicutes	Clostridia	Lachnospirales	Lachnospiraceae	Tuzzerella
90027	ef289d460d88b8bf99288c9ccafa3de4	B-0-V	C23	0.79235	d__Bacteria	Actinobacteriota	Actinobacteria	Corynebacteriales	Nocardiaceae	Rhodococcus
69639	c1e8642f8860f09533337e6dcac4c65f	B-0-V	C23	0.791546	d__Bacteria	Firmicutes	Bacilli	Erysipelotrichales	Erysipelatoclostridiaceae	Erysipelotrichaceae_UCG-003
10782	2134f5d0115c0eb2dd0e7024f2570b13	A-0-F	A97	0.791516	d__Bacteria	Patescibacteria	Gracilibacteria	Gracilibacteria	Gracilibacteria	Gracilibacteria
53712	95595a8e5962ef69862b877b403c5943	A-init	A02	0.790325	d__Bacteria	Firmicutes	Bacilli	Staphylococcales	Staphylococcaceae	Staphylococcus
32441	5c504b3a31634d81a9e2b9c5ab1f14d3	A-init	A02	0.790279	d__Bacteria	Proteobacteria	Gammaproteobacteria	Diplorickettsiales	Diplorickettsiaceae	Rickettsiella
52961	946ee03cdd72ed749039f8e985b0bcbd	B-init	A36	0.79027	d__Bacteria	Firmicutes	Bacilli	Lactobacillales	Leuconostocaceae	Leuconostoc
94191	f8c498bb082e88858ac5e5643b354e69	A-0-F	A97	0.78992	d__Bacteria	Hydrogenedentes	Hydrogenedentia	Hydrogenedentiales	Hydrogenedensaceae	Hydrogenedensaceae
9441	1ed72b3487b42affd1ce9152f0f0fd52	A-0-F	B24	0.789877	d__Bacteria	Patescibacteria	Saccharimonadia	Saccharimonadales	Saccharimonadales	Saccharimonadales
87890	ea546b36d0454294aac4200193a8efb2	B-init	A38	0.789849	d__Bacteria	Planctomycetota	Phycisphaerae	Phycisphaerales	Phycisphaeraceae	JL-ETNP-F27
17947	32d82707df89d6609bb9832e5b3e122a	A-init	A12	0.789782	d__Bacteria	Firmicutes	Clostridia	Christensenellales	Christensenellaceae	Christensenellaceae_R-7_group
94964	f991274e234ade6f6a6a2df1daeea685	B-1-V	C97	0.789618	d__Bacteria	Actinobacteriota	Actinobacteria	Bifidobacteriales	Bifidobacteriaceae	Bifidobacterium
73269	c9d4d53244ba11139393a5056692ffe4	A-0-V	A68	0.789031	d__Bacteria	Proteobacteria	Alphaproteobacteria	Rhodobacterales	Rhodobacteraceae	Pseudorhodobacter
97919	fdc1a7c3ebe3c43c9205147181cadf6b	B-init	A28	0.787502	d__Bacteria	Actinobacteriota	Actinobacteria	Corynebacteriales	Corynebacteriaceae	Corynebacterium
55756	9ba1130ac4fcb9347dd8f437eb93432f	B-0-V	C15	0.786972	d__Bacteria	Verrucomicrobiota	Verrucomicrobiae	Opitutales	Opitutaceae	Lacunisphaera
48802	8ab211ae1a2761d07dd16c47b5625e80	A-1-V	B60	0.786571	d__Bacteria	Firmicutes	Clostridia	Lachnospirales	Lachnospiraceae	Lachnoclostridium
93497	f7a1c2a7dc74eb24446faaa79f519ee6	B-1-V	C86	0.786373	d__Bacteria	Firmicutes	Clostridia	Lachnospirales	Lachnospiraceae	Agathobacter
82682	dcdf220234a342507a50899ecea1d558	A-0-F	B27	0.786022	d__Bacteria	Fusobacteriota	Fusobacteriia	Fusobacteriales	Fusobacteriaceae	Cetobacterium
1988	05073e247f22ba778523c1de9e3185c4	A-0-F	B26	0.785806	d__Bacteria	Proteobacteria	Gammaproteobacteria	Burkholderiales	Sutterellaceae	Sutterella
94885	f991274e234ade6f6a6a2df1daeea685	A-1-V	B63	0.785454	d__Bacteria	Actinobacteriota	Actinobacteria	Bifidobacteriales	Bifidobacteriaceae	Bifidobacterium
21645	3eff9fe5af732b9315de0ba67358898e	A-1-F	B78	0.785202	d__Bacteria	Bacteroidota	Bacteroidia	Bacteroidales	Prevotellaceae	uncultured
52063	92a041c7da1bfe1de366dfda713479db	A-0-V	A74	0.784449	d__Bacteria	Firmicutes	Clostridia	Peptostreptococcales-Tissierellales	Peptostreptococcales-Tissierellales	Anaerococcus
64108	b815668a1e362dc6a897d2895c351449	A-init	A05	0.784441	d__Bacteria	Proteobacteria	Gammaproteobacteria	Pseudomonadales	Moraxellaceae	Acinetobacter
86638	e81a37d525623e17d4092ba2a35c435f	A-1-F	B87	0.783914	d__Bacteria	Actinobacteriota	Actinobacteria	Micrococcales	Microbacteriaceae	Microbacterium
75984	cf791dbb1e787ca6e9c32ccf64da3326	B-0-V	C19	0.783504	d__Bacteria	Proteobacteria	Gammaproteobacteria	Salinisphaerales	Solimonadaceae	uncultured
40374	773c520c24f7ea132630745c280868de	A-1-F	B77	0.783469	d__Bacteria	Actinobacteriota	Acidimicrobiia	Microtrichales	Microtrichaceae	uncultured
78156	d44141885a7d3acb1d76e8b646515edf	A-0-V	A68	0.783088	d__Bacteria	Proteobacteria	Alphaproteobacteria	Sphingomonadales	Sphingomonadaceae	Sphingomonas
64705	ba418eda459466506fc76728e183d26a	B-1-V	C86	0.782834	d__Bacteria	Firmicutes	Clostridia	Oscillospirales	Ruminococcaceae	Ruminococcus
78521	d443d45b9452b33e2f15317f488a8aff	A-0-V	A56	0.782808	d__Bacteria	Actinobacteriota	Coriobacteriia	Coriobacteriales	Coriobacteriaceae	Collinsella
67521	bd54f705eca26522d89f89b670e5b43a	A-0-V	A81	0.782136	d__Bacteria	Firmicutes	Bacilli	Mycoplasmatales	Mycoplasmataceae	Mycoplasma
79842	d614cbdf872235dd4d3eee876b50d3d6	B-0-V	C13	0.781724	d__Bacteria	Verrucomicrobiota	Verrucomicrobiae	Verrucomicrobiales	DEV007	DEV007
42501	7e3e371ef86710a1d15916b6ac9b8bab	A-0-V	A61	0.781545	d__Bacteria	Firmicutes	Clostridia	Lachnospirales	Lachnospiraceae	[Eubacterium]_eligens_group
9422	1ed72b3487b42affd1ce9152f0f0fd52	A-init	A05	0.780968	d__Bacteria	Patescibacteria	Saccharimonadia	Saccharimonadales	Saccharimonadales	Saccharimonadales
49576	8cf144d1a2cb9b742b5e647ae3937887	A-0-V	A87	0.780753	d__Bacteria	Firmicutes	Clostridia	Oscillospirales	[Eubacterium]_coprostanoligenes_group	[Eubacterium]_coprostanoligenes_group
10448	211994a9c7923e1abb0a405779031e75	B-1-F	D09	0.780308	d__Bacteria	Proteobacteria	Gammaproteobacteria	Burkholderiales	Comamonadaceae	Aquabacterium
40291	773c520c24f7ea132630745c280868de	A-0-F	A98	0.780095	d__Bacteria	Actinobacteriota	Acidimicrobiia	Microtrichales	Microtrichaceae	uncultured
62292	b4e5867c1932aa921990e1c251508a87	A-1-F	B77	0.780069	d__Bacteria	Chloroflexi	Anaerolineae	Caldilineales	Caldilineaceae	uncultured
78510	d443d45b9452b33e2f15317f488a8aff	A-init	A02	0.77908	d__Bacteria	Actinobacteriota	Coriobacteriia	Coriobacteriales	Coriobacteriaceae	Collinsella
7636	18a9028dff6d3759193ec26771449c1c	B-1-V	C93	0.77868	d__Bacteria	Proteobacteria	Gammaproteobacteria	Enterobacterales	Enterobacteriaceae	Klebsiella
76359	cfea4155161c2b6a27a65616737d25f7	B-0-V	C19	0.778184	d__Bacteria	Proteobacteria	Gammaproteobacteria	Burkholderiales	Comamonadaceae	Sphaerotilus
6334	14d30b85f6c5f64a0f07964095bc6034	A-0-F	B13	0.778149	d__Bacteria	Firmicutes	Clostridia	Peptostreptococcales-Tissierellales	Peptostreptococcaceae	Intestinibacter
88892	eccab839a45edd87251e3c3f36b9001b	B-0-V	C13	0.777856	d__Bacteria	Firmicutes	Clostridia	Clostridiales	Clostridiaceae	Clostridium_sensu_stricto_1
86602	e81a37d525623e17d4092ba2a35c435f	A-0-F	A98	0.776971	d__Bacteria	Actinobacteriota	Actinobacteria	Micrococcales	Microbacteriaceae	Microbacterium
74869	cc512e28c4698b4ecf9a3cbd1d40412b	B-1-V	C87	0.776834	d__Bacteria	Proteobacteria	Gammaproteobacteria	Pseudomonadales	Pseudomonadaceae	Pseudomonas
10783	2134f5d0115c0eb2dd0e7024f2570b13	A-0-F	B08	0.775644	d__Bacteria	Patescibacteria	Gracilibacteria	Gracilibacteria	Gracilibacteria	Gracilibacteria
45561	86367c233db50e17e4d9e1b807a91da4	B-0-V	C13	0.775263	d__Bacteria	Proteobacteria	Gammaproteobacteria	Burkholderiales	Burkholderiaceae	Limnobacter
9397	1ed72b3487b42affd1ce9152f0f0fd52	B-0-F	C48	0.775258	d__Bacteria	Patescibacteria	Saccharimonadia	Saccharimonadales	Saccharimonadales	Saccharimonadales
27300	4d25a8df91d3c13d6bf9511814b12bc1	A-init	A01	0.77481	d__Bacteria	Proteobacteria	Gammaproteobacteria	Xanthomonadales	Xanthomonadaceae	Stenotrophomonas
69495	c150839b57c4ab5ed846615c91f5a818	A-0-V	A56	0.774439	d__Bacteria	Firmicutes	Clostridia	Peptostreptococcales-Tissierellales	Peptostreptococcales-Tissierellales	Peptoniphilus
25157	48cb184415f98a446e793faad901d64e	B-init	A48	0.77321	d__Bacteria	Proteobacteria	Gammaproteobacteria	Vibrionales	Vibrionaceae	Photobacterium
79425	d555a790939c18b5aa0f2b7720b238c5	B-1-V	C97	0.772159	d__Bacteria	Actinobacteriota	Actinobacteria	Actinomycetales	Actinomycetaceae	Varibaculum
97747	fdc1a7c3ebe3c43c9205147181cadf6b	A-0-F	B10	0.771887	d__Bacteria	Actinobacteriota	Actinobacteria	Corynebacteriales	Corynebacteriaceae	Corynebacterium
55012	99a20210b8f1fc7230a6e3bdeb718ea6	B-0-V	C19	0.771065	d__Bacteria	NB1-j	NB1-j	NB1-j	NB1-j	NB1-j
94990	f991274e234ade6f6a6a2df1daeea685	A-1-V	B39	0.770979	d__Bacteria	Actinobacteriota	Actinobacteria	Bifidobacteriales	Bifidobacteriaceae	Bifidobacterium
11066	22ecadc57e203116fd90bf45b8f3d300	B-0-V	C29	0.770736	d__Bacteria	Bdellovibrionota	Bdellovibrionia	Bdellovibrionales	Bdellovibrionaceae	OM27_clade
51914	919b6cd7ed3170ca20a6e0b7e8edf456	A-0-F	A96	0.770603	d__Bacteria	Bacteroidota	Bacteroidia	Bacteroidales	Porphyromonadaceae	Porphyromonas
92348	f3f54314fef1d3dcd9100e8e1f152532	A-init	A11	0.769848	d__Bacteria	Verrucomicrobiota	Chlamydiae	Chlamydiales	Parachlamydiaceae	Neochlamydia
53840	95595a8e5962ef69862b877b403c5943	A-0-V	A60	0.769597	d__Bacteria	Firmicutes	Bacilli	Staphylococcales	Staphylococcaceae	Staphylococcus
64159	b815668a1e362dc6a897d2895c351449	B-0-F	C58	0.769196	d__Bacteria	Proteobacteria	Gammaproteobacteria	Pseudomonadales	Moraxellaceae	Acinetobacter
68718	c0783e7faf27a50019b0a25441e81fe4	B-0-V	C13	0.7679	d__Bacteria	Bacteroidota	Bacteroidia	Flavobacteriales	NS9_marine_group	NS9_marine_group
13826	289b96400f95801895979d0c88b2e2ef	B-1-F	D18	0.767755	d__Bacteria	Proteobacteria	Alphaproteobacteria	Rhizobiales	Beijerinckiaceae	Bosea
47228	88aae7d474a1dbb76180ce66c7aa650c	B-0-V	C28	0.767186	d__Bacteria	Verrucomicrobiota	Verrucomicrobiae	Verrucomicrobiales	Verrucomicrobiaceae	Prosthecobacter
86531	e81a37d525623e17d4092ba2a35c435f	A-0-F	B21	0.766497	d__Bacteria	Actinobacteriota	Actinobacteria	Micrococcales	Microbacteriaceae	Microbacterium
38964	71fd0ffc8970375fd7b21c87de6b795a	A-0-V	A82	0.765947	d__Bacteria	Actinobacteriota	Actinobacteria	Propionibacteriales	Propionibacteriaceae	Microlunatus
61127	af1949643a84e65f00778293ab517abb	A-1-F	B77	0.765668	d__Bacteria	Proteobacteria	Alphaproteobacteria	Rhodobacterales	Rhodobacteraceae	Rhodobacter
15248	2aa282c745a023e4d652f986b63864b5	B-init	A36	0.765628	d__Bacteria	Bacteroidota	Bacteroidia	Bacteroidales	Prevotellaceae	Prevotella
95047	f991274e234ade6f6a6a2df1daeea685	B-1-V	C99	0.764999	d__Bacteria	Actinobacteriota	Actinobacteria	Bifidobacteriales	Bifidobacteriaceae	Bifidobacterium
33131	5cff26bc5c777eb65b293a6277d868a9	A-1-F	B88	0.764859	d__Bacteria	Proteobacteria	Alphaproteobacteria	Rhizobiales	Beijerinckiaceae	Methylobacterium-Methylorubrum
77625	d3118401d801e3055a6f0c35c0525333	B-init	A35	0.763118	d__Bacteria	Actinobacteriota	Actinobacteria	Streptomycetales	Streptomycetaceae	Streptomyces
34950	65a04821d94e55138e086938e402beb8	B-0-V	C19	0.762392	d__Bacteria	Gemmatimonadota	Gemmatimonadetes	Gemmatimonadales	Gemmatimonadaceae	Gemmatimonas
15175	2aa282c745a023e4d652f986b63864b5	A-0-F	B12	0.762163	d__Bacteria	Bacteroidota	Bacteroidia	Bacteroidales	Prevotellaceae	Prevotella
80485	da051f8785a18aba1cbe2fdff40d6054	B-0-F	C47	0.761135	d__Bacteria	Bacteroidota	Bacteroidia	Flavobacteriales	Flavobacteriaceae	Flavobacterium
77513	d280569275f45102275cec1b50b657ab	A-0-F	A97	0.760776	d__Bacteria	Patescibacteria	Gracilibacteria	Candidatus_Peregrinibacteria	Candidatus_Peregrinibacteria	Candidatus_Peregrinibacteria
97147	fd4f29296f24b97db3e33f2935e32783	B-0-V	C13	0.759923	d__Bacteria	Proteobacteria	Alphaproteobacteria	Acetobacterales	Acetobacteraceae	Roseomonas
68533	bfad690571983692244717f38b9c41c7	A-1-F	B91	0.759814	d__Bacteria	Bacteroidota	Bacteroidia	Bacteroidales	Bacteroidaceae	Bacteroides
39389	73a76e942dd2d00d86fe7217118cb9c6	B-1-V	C74	0.758739	d__Bacteria	Firmicutes	Negativicutes	Acidaminococcales	Acidaminococcaceae	Phascolarctobacterium
40776	784e95e652b0d70df802497ccaecc8af	A-init	A05	0.7587	d__Bacteria	Actinobacteriota	Actinobacteria	Micrococcales	Microbacteriaceae	Galbitalea
72268	c6f26b958dcb448ae404af602ea09774	A-0-V	A85	0.757489	d__Bacteria	Proteobacteria	Gammaproteobacteria	Alteromonadales	Alteromonadaceae	Rheinheimera
34232	63c01566365c4a84394c6eee133713f3	B-0-V	C36	0.757226	d__Bacteria	Proteobacteria	Gammaproteobacteria	Alteromonadales	Shewanellaceae	Shewanella
42943	7f2a3c672612702a6fb7cca53b6b3584	A-1-F	B77	0.757026	d__Bacteria	Bacteroidota	Bacteroidia	Flavobacteriales	Flavobacteriaceae	Arenibacter
44687	843ece7261c036b23a896078ce760af5	A-1-F	B77	0.75697	d__Bacteria	Proteobacteria	Alphaproteobacteria	Rhizobiales	Hyphomicrobiaceae	Hyphomicrobium
83073	dd5ce8d0b040693d540cb5aaf1b9fb3b	B-init	A41	0.75687	d__Bacteria	Firmicutes	Clostridia	Peptostreptococcales-Tissierellales	Peptostreptococcaceae	Romboutsia
69418	c150839b57c4ab5ed846615c91f5a818	A-1-V	B47	0.75631	d__Bacteria	Firmicutes	Clostridia	Peptostreptococcales-Tissierellales	Peptostreptococcales-Tissierellales	Peptoniphilus
14930	2a9f8fb1787e8f47c3fa7da34ad48d79	A-1-V	B48	0.756251	d__Bacteria	Chloroflexi	Chloroflexia	Thermomicrobiales	JG30-KF-CM45	JG30-KF-CM45
18617	35dc72ae6fcd80347d3f06a5ab7a2fcd	A-0-V	A86	0.756248	d__Bacteria	Proteobacteria	Alphaproteobacteria	Rhodospirillales	uncultured	uncultured
93868	f87e08fc00ab92da660fa822455a87ca	A-init	A13	0.755645	d__Bacteria	Proteobacteria	Gammaproteobacteria	Alteromonadales	Moritellaceae	Moritella
23094	41c820f2fb19409e63f9d582a203b78d	A-1-V	B35	0.755574	d__Bacteria	Bacteroidota	Bacteroidia	Sphingobacteriales	NS11-12_marine_group	NS11-12_marine_group
65030	ba53d1a657c5f3cb29b47ca06f6e5ec7	A-0-F	A98	0.75537	d__Bacteria	Proteobacteria	Gammaproteobacteria	Xanthomonadales	Xanthomonadaceae	Pseudoxanthomonas
57323	9e8b5b8c3d10d8af65ea688ea4d227f8	B-0-V	C15	0.755318	d__Bacteria	Proteobacteria	Alphaproteobacteria	Sphingomonadales	Sphingomonadaceae	Sphingopyxis
15138	2aa282c745a023e4d652f986b63864b5	A-0-V	A81	0.7552	d__Bacteria	Bacteroidota	Bacteroidia	Bacteroidales	Prevotellaceae	Prevotella
57728	9f522f5b907f6e19977eac356a510502	A-1-F	B77	0.754866	d__Bacteria	WPS-2	WPS-2	WPS-2	WPS-2	WPS-2
73882	ca8eab796b170cebd7a3b8b56d95bdd0	B-init	A47	0.754446	d__Bacteria	Firmicutes	Bacilli	Erysipelotrichales	Erysipelatoclostridiaceae	Catenibacterium
35966	69ecde639764a5718793b7488aec30f0	B-0-V	C13	0.754286	d__Bacteria	Proteobacteria	Alphaproteobacteria	Rhodobacterales	Rhodobacteraceae	Sulfitobacter
82631	dcdf220234a342507a50899ecea1d558	A-1-F	B79	0.753983	d__Bacteria	Fusobacteriota	Fusobacteriia	Fusobacteriales	Fusobacteriaceae	Cetobacterium
27849	4ea7f2ddf54bcf24a836111c0ae2c98e	A-init	A05	0.753094	d__Bacteria	Verrucomicrobiota	Verrucomicrobiae	Verrucomicrobiales	Rubritaleaceae	Luteolibacter
85320	e41c936de158ab00ad67ee7a5366fb0f	B-1-F	D14	0.752688	d__Bacteria	Proteobacteria	Alphaproteobacteria	Rhizobiales	Rhizobiaceae	Allorhizobium-Neorhizobium-Pararhizobium-Rhizobium
22824	40f80939e6303ce27ee4934e5332b44d	B-1-F	D26	0.752323	d__Bacteria	Firmicutes	Clostridia	Oscillospirales	Ruminococcaceae	Faecalibacterium
90430	efbf6b9e354b736c8cd722030a46082c	A-0-F	B08	0.751355	d__Bacteria	Proteobacteria	Gammaproteobacteria	Cellvibrionales	Cellvibrionaceae	Cellvibrio
97759	fdc1a7c3ebe3c43c9205147181cadf6b	B-1-V	C73	0.751317	d__Bacteria	Actinobacteriota	Actinobacteria	Corynebacteriales	Corynebacteriaceae	Corynebacterium
7726	18a9028dff6d3759193ec26771449c1c	B-1-V	C95	0.751204	d__Bacteria	Proteobacteria	Gammaproteobacteria	Enterobacterales	Enterobacteriaceae	Klebsiella
38660	715d62eee33583e65e47a4ab721248dd	B-0-F	C48	0.751094	d__Bacteria	Firmicutes	Clostridia	Lachnospirales	Lachnospiraceae	Lachnospiraceae_NK4A136_group
60566	ac75f4618ec92d08d810ae8005ca993d	B-0-V	C28	0.750947	d__Bacteria	Proteobacteria	Gammaproteobacteria	Oceanospirillales	Pseudohongiellaceae	Pseudohongiella
40946	7a793c7d4b9e1a65e9013f053b5854f5	B-0-V	C28	0.750854	d__Bacteria	Proteobacteria	Gammaproteobacteria	Aeromonadales	Aeromonadaceae	Aeromonas
69864	c1f340db0eca09b5042f43ba208be0ab	A-0-F	A97	0.749872	d__Bacteria	Proteobacteria	Gammaproteobacteria	Pseudomonadales	Moraxellaceae	Psychrobacter
5157	126ac5052409b223c91488778472f1bb	B-0-V	C19	0.749781	d__Bacteria	Myxococcota	Polyangia	Polyangiales	Phaselicystidaceae	Phaselicystis
27855	4ea7f2ddf54bcf24a836111c0ae2c98e	A-init	A09	0.749654	d__Bacteria	Verrucomicrobiota	Verrucomicrobiae	Verrucomicrobiales	Rubritaleaceae	Luteolibacter
19519	38f9479d2f37d1036274704b09d2e3c5	B-init	A32	0.749262	d__Bacteria	Firmicutes	Clostridia	Lachnospirales	Lachnospiraceae	Blautia
37169	6e97b28142b2d35dd3639755d2b87f2e	B-0-V	C13	0.749149	d__Bacteria	Bacteroidota	Bacteroidia	Flavobacteriales	Flavobacteriaceae	uncultured
71873	c6c0064fd5cf5ae3a22247ae8b081dfa	B-init	A41	0.748831	d__Bacteria	Actinobacteriota	Actinobacteria	Pseudonocardiales	Pseudonocardiaceae	Saccharopolyspora
15173	2aa282c745a023e4d652f986b63864b5	A-0-F	B23	0.747999	d__Bacteria	Bacteroidota	Bacteroidia	Bacteroidales	Prevotellaceae	Prevotella
81362	daa4f1dac916ad5bfe95a26e5143f993	B-init	A41	0.747818	d__Bacteria	Firmicutes	Bacilli	Lactobacillales	Lactobacillaceae	Lactobacillus
98411	fee1d5696d24c08ce89905a6ea96d43e	A-0-F	B12	0.747716	d__Bacteria	Actinobacteriota	Actinobacteria	Micrococcales	Beutenbergiaceae	Beutenbergiaceae
82652	dcdf220234a342507a50899ecea1d558	A-1-V	B52	0.747535	d__Bacteria	Fusobacteriota	Fusobacteriia	Fusobacteriales	Fusobacteriaceae	Cetobacterium
17663	31f232781685558bf9d62e35e8f237f9	A-0-V	A56	0.747105	d__Bacteria	Verrucomicrobiota	Verrucomicrobiae	Verrucomicrobiales	Akkermansiaceae	Akkermansia
82274	dc0f00da4d3503707ee5f0e3f0c190fb	B-init	A41	0.746991	d__Bacteria	Actinobacteriota	Actinobacteria	Micrococcales	Microbacteriaceae	Rhodoluna
92002	f2735c286490a71c359f4d5db6bdd217	A-0-F	B26	0.746871	d__Bacteria	Firmicutes	Clostridia	Oscillospirales	Ruminococcaceae	Subdoligranulum
33980	62fa997b8fce2efacc88669efa5c888f	A-0-F	A97	0.746688	d__Bacteria	Proteobacteria	Gammaproteobacteria	Burkholderiales	Nitrosomonadaceae	Nitrosospira
26073	4a28beaac33c1e157dcbdf843b0b09b2	A-1-V	B36	0.746496	d__Bacteria	Proteobacteria	Gammaproteobacteria	Burkholderiales	Burkholderiaceae	Lautropia
73589	ca1f8a35b5c952d7df6335068a10aef3	A-1-V	B48	0.746326	d__Bacteria	Actinobacteriota	Actinobacteria	Actinomycetales	Actinomycetaceae	Actinomyces
47911	88ea9d142fc791f01a1ab72922625e20	B-init	A39	0.746238	d__Bacteria	Firmicutes	Bacilli	Lactobacillales	Carnobacteriaceae	Alloiococcus
52523	933bc6e6cdf8c1752fd7da67cf8e6e34	B-0-V	C13	0.74598	d__Bacteria	Bacteroidota	Bacteroidia	Cytophagales	Bernardetiaceae	Bernardetia
49613	8cf144d1a2cb9b742b5e647ae3937887	B-init	A39	0.745916	d__Bacteria	Firmicutes	Clostridia	Oscillospirales	[Eubacterium]_coprostanoligenes_group	[Eubacterium]_coprostanoligenes_group
12097	245e5c34351b1fec10e6c8cf9791c040	B-init	A45	0.743929	d__Bacteria	Proteobacteria	Alphaproteobacteria	Rhizobiales	Rhizobiaceae	Ensifer
15230	2aa282c745a023e4d652f986b63864b5	A-0-F	B25	0.743902	d__Bacteria	Bacteroidota	Bacteroidia	Bacteroidales	Prevotellaceae	Prevotella
81316	daa4f1dac916ad5bfe95a26e5143f993	A-1-V	B62	0.743871	d__Bacteria	Firmicutes	Bacilli	Lactobacillales	Lactobacillaceae	Lactobacillus
5027	11fd4a39ef9d994dcecf70ed4ffb11b9	B-1-F	D26	0.742343	d__Bacteria	Firmicutes	Clostridia	Lachnospirales	Lachnospiraceae	[Ruminococcus]_gauvreauii_group
46566	87c9410e151ff4b3fb2720d4045b0eb5	B-1-V	C78	0.74225	d__Bacteria	Bacteroidota	Bacteroidia	Flavobacteriales	Weeksellaceae	Chryseobacterium
97778	fdc1a7c3ebe3c43c9205147181cadf6b	A-0-F	A99	0.739994	d__Bacteria	Actinobacteriota	Actinobacteria	Corynebacteriales	Corynebacteriaceae	Corynebacterium
94909	f991274e234ade6f6a6a2df1daeea685	A-0-V	A86	0.7398	d__Bacteria	Actinobacteriota	Actinobacteria	Bifidobacteriales	Bifidobacteriaceae	Bifidobacterium
69410	c150839b57c4ab5ed846615c91f5a818	A-0-F	A96	0.738954	d__Bacteria	Firmicutes	Clostridia	Peptostreptococcales-Tissierellales	Peptostreptococcales-Tissierellales	Peptoniphilus
5568	140c47e88eb9928200493eb46a370fbb	A-0-F	B23	0.738935	d__Bacteria	Actinobacteriota	Actinobacteria	Propionibacteriales	Propionibacteriaceae	Propioniciclava
61048	af1949643a84e65f00778293ab517abb	B-0-V	C19	0.737889	d__Bacteria	Proteobacteria	Alphaproteobacteria	Rhodobacterales	Rhodobacteraceae	Rhodobacter
24748	47d283a3f15b9959df96af278d4c35d4	B-init	A43	0.737254	d__Bacteria	Firmicutes	Clostridia	Lachnospirales	Lachnospiraceae	Roseburia
62028	b24cd5a63c535ff4e55a2506d3cd62bb	A-0-V	A82	0.736752	d__Bacteria	Actinobacteriota	Actinobacteria	Bifidobacteriales	Bifidobacteriaceae	Gardnerella
97038	fd0887872e89951a41489518f3c9c75b	B-0-V	C23	0.736721	d__Bacteria	Firmicutes	Clostridia	Clostridia_UCG-014	Clostridia_UCG-014	Clostridia_UCG-014
26194	4a8a9f963e44bf08225fa5690c51fce9	B-1-F	D26	0.736374	d__Bacteria	Firmicutes	Clostridia	Lachnospirales	Lachnospiraceae	Coprococcus
95261	fa1876a8a0c3e00cd507feed3114b394	A-init	A05	0.736047	d__Bacteria	Firmicutes	Bacilli	Thermoactinomycetales	Thermoactinomycetaceae	Pasteuria
80822	da605d00b28604f97fefb6fab99e4725	B-0-F	C45	0.735869	d__Bacteria	Proteobacteria	Gammaproteobacteria	Enterobacterales	Enterobacteriaceae	Plesiomonas
55627	9b740e8e047c98bb45cd4dc582c1a7f9	B-1-F	D18	0.735836	d__Bacteria	Proteobacteria	Gammaproteobacteria	Pseudomonadales	Moraxellaceae	Enhydrobacter
63906	b7439aa9ab26d047d431ef5da35246e2	B-0-V	C13	0.735503	d__Bacteria	Bdellovibrionota	Bdellovibrionia	Bacteriovoracales	Bacteriovoracaceae	Peredibacter
82790	dcdf220234a342507a50899ecea1d558	B-0-V	C37	0.734973	d__Bacteria	Fusobacteriota	Fusobacteriia	Fusobacteriales	Fusobacteriaceae	Cetobacterium
68518	bfad690571983692244717f38b9c41c7	A-0-V	A69	0.734779	d__Bacteria	Bacteroidota	Bacteroidia	Bacteroidales	Bacteroidaceae	Bacteroides
57306	9e8b5b8c3d10d8af65ea688ea4d227f8	A-0-F	B08	0.734156	d__Bacteria	Proteobacteria	Alphaproteobacteria	Sphingomonadales	Sphingomonadaceae	Sphingopyxis
64993	ba53d1a657c5f3cb29b47ca06f6e5ec7	A-0-F	A97	0.733314	d__Bacteria	Proteobacteria	Gammaproteobacteria	Xanthomonadales	Xanthomonadaceae	Pseudoxanthomonas
93443	f7a1c2a7dc74eb24446faaa79f519ee6	B-1-V	C97	0.73315	d__Bacteria	Firmicutes	Clostridia	Lachnospirales	Lachnospiraceae	Agathobacter
12871	25e29edc5ce3022257a80d2448244ee6	A-init	A02	0.732402	d__Bacteria	Actinobacteriota	Actinobacteria	Corynebacteriales	Corynebacteriaceae	Lawsonella
42057	7dc68bec82a93fad5e49c221636d2ec1	B-0-V	C15	0.731926	d__Bacteria	Proteobacteria	Gammaproteobacteria	Burkholderiales	Comamonadaceae	Rhodoferax
9447	1ed72b3487b42affd1ce9152f0f0fd52	B-0-F	C63	0.730728	d__Bacteria	Patescibacteria	Saccharimonadia	Saccharimonadales	Saccharimonadales	Saccharimonadales
65828	bb0e1dbbc9c6371a42539ce76c447edf	B-0-V	C29	0.730663	d__Bacteria	Bacteroidota	Bacteroidia	Cytophagales	Microscillaceae	Chryseolinea
22841	40f80939e6303ce27ee4934e5332b44d	A-0-F	B26	0.729937	d__Bacteria	Firmicutes	Clostridia	Oscillospirales	Ruminococcaceae	Faecalibacterium
5764	1427c1fc0fd50e1e2e558ffc1dcbf728	A-0-F	A97	0.728684	d__Bacteria	Bacteroidota	Bacteroidia	Sphingobacteriales	Sphingobacteriaceae	Pedobacter
8182	1a994103b16985fc3af6b73eaa6cfcb8	B-init	A36	0.72856	d__Bacteria	Firmicutes	Clostridia	Clostridiales	Clostridiaceae	Clostridium_sensu_stricto_15
64979	ba53d1a657c5f3cb29b47ca06f6e5ec7	A-0-F	B08	0.728376	d__Bacteria	Proteobacteria	Gammaproteobacteria	Xanthomonadales	Xanthomonadaceae	Pseudoxanthomonas
82656	dcdf220234a342507a50899ecea1d558	A-1-F	B88	0.728189	d__Bacteria	Fusobacteriota	Fusobacteriia	Fusobacteriales	Fusobacteriaceae	Cetobacterium
21497	3ec9a72eea2934c7e20bf5e3840b3935	A-0-F	B23	0.727903	d__Bacteria	Bacteroidota	Bacteroidia	Bacteroidales	Tannerellaceae	Parabacteroides
59996	ab74d29462a8b413836a756ba20e72f9	B-0-V	C15	0.727686	d__Bacteria	Proteobacteria	Gammaproteobacteria	Burkholderiales	Comamonadaceae	Variovorax
19238	36cb66822f9a7fa7af13cb339fbdc0e1	A-1-F	B77	0.727512	d__Bacteria	Bacteroidota	Bacteroidia	Flavobacteriales	Crocinitomicaceae	Crocinitomix
63145	b5d49db9d9ccb60a34050267bfcc36fe	A-0-F	B14	0.726762	d__Bacteria	Firmicutes	Bacilli	Lactobacillales	Carnobacteriaceae	Granulicatella
94890	f991274e234ade6f6a6a2df1daeea685	B-0-F	C54	0.726635	d__Bacteria	Actinobacteriota	Actinobacteria	Bifidobacteriales	Bifidobacteriaceae	Bifidobacterium
69532	c150839b57c4ab5ed846615c91f5a818	B-1-V	C79	0.726504	d__Bacteria	Firmicutes	Clostridia	Peptostreptococcales-Tissierellales	Peptostreptococcales-Tissierellales	Peptoniphilus
71802	c5c200356c53f3783d634aa0406cf3e9	B-1-V	C96	0.726394	d__Bacteria	Firmicutes	Bacilli	Lactobacillales	Streptococcaceae	Lactococcus
57849	a0075800f0e203e408fdb56bef8c3bad	A-0-V	A57	0.726243	d__Bacteria	Proteobacteria	Gammaproteobacteria	Burkholderiales	Neisseriaceae	Kingella
61890	b1cc0afab8aabe335f3d2183a8f862a8	B-1-F	D05	0.726148	d__Bacteria	Deinococcota	Deinococci	Deinococcales	Trueperaceae	Truepera
85396	e41c936de158ab00ad67ee7a5366fb0f	B-1-V	C97	0.725738	d__Bacteria	Proteobacteria	Alphaproteobacteria	Rhizobiales	Rhizobiaceae	Allorhizobium-Neorhizobium-Pararhizobium-Rhizobium
15334	2aa2e81fe532c2ac1175fda6ce97e696	A-0-F	A97	0.725519	d__Bacteria	Bacteroidota	Bacteroidia	Chitinophagales	uncultured	uncultured
90478	efbf6b9e354b736c8cd722030a46082c	A-init	A17	0.724237	d__Bacteria	Proteobacteria	Gammaproteobacteria	Cellvibrionales	Cellvibrionaceae	Cellvibrio
80792	da605d00b28604f97fefb6fab99e4725	B-0-V	C34	0.724022	d__Bacteria	Proteobacteria	Gammaproteobacteria	Enterobacterales	Enterobacteriaceae	Plesiomonas
46694	87c9410e151ff4b3fb2720d4045b0eb5	B-0-F	C69	0.723884	d__Bacteria	Bacteroidota	Bacteroidia	Flavobacteriales	Weeksellaceae	Chryseobacterium
70363	c350d6d15f19e81d0284b02874ba1df8	B-init	A28	0.722886	d__Bacteria	Firmicutes	Bacilli	Erysipelotrichales	Erysipelotrichaceae	Turicibacter
82675	dcdf220234a342507a50899ecea1d558	B-1-V	C76	0.722738	d__Bacteria	Fusobacteriota	Fusobacteriia	Fusobacteriales	Fusobacteriaceae	Cetobacterium
80282	d7330e8de540b203bda017bd7140854c	A-1-F	B77	0.722396	d__Bacteria	Proteobacteria	Alphaproteobacteria	Rhodobacterales	Rhodobacteraceae	Flavimaricola
63330	b5e3e34e5c76c3755fb1366962ff9307	B-0-V	C13	0.721827	d__Bacteria	Firmicutes	Bacilli	Bacillales	Planococcaceae	Planococcus
21698	3eff9fe5af732b9315de0ba67358898e	A-init	A18	0.721629	d__Bacteria	Bacteroidota	Bacteroidia	Bacteroidales	Prevotellaceae	uncultured
60475	ac75f4618ec92d08d810ae8005ca993d	B-0-V	C15	0.72124	d__Bacteria	Proteobacteria	Gammaproteobacteria	Oceanospirillales	Pseudohongiellaceae	Pseudohongiella
71753	c5c200356c53f3783d634aa0406cf3e9	A-init	A21	0.720305	d__Bacteria	Firmicutes	Bacilli	Lactobacillales	Streptococcaceae	Lactococcus
75022	cc512e28c4698b4ecf9a3cbd1d40412b	A-init	A05	0.719297	d__Bacteria	Proteobacteria	Gammaproteobacteria	Pseudomonadales	Pseudomonadaceae	Pseudomonas
67381	bd54f705eca26522d89f89b670e5b43a	B-0-V	C33	0.71927	d__Bacteria	Firmicutes	Bacilli	Mycoplasmatales	Mycoplasmataceae	Mycoplasma
64628	ba3e323f7087e4f423b1de29db214752	A-init	A05	0.719	d__Bacteria	Actinobacteriota	Thermoleophilia	Solirubrobacterales	67-14	67-14
48657	89eb4fb34c90dec7b9133c4ee4aa7776	A-0-F	B25	0.718532	d__Bacteria	Proteobacteria	Alphaproteobacteria	Caulobacterales	Caulobacteraceae	uncultured
55532	9b740e8e047c98bb45cd4dc582c1a7f9	B-1-F	D04	0.718023	d__Bacteria	Proteobacteria	Gammaproteobacteria	Pseudomonadales	Moraxellaceae	Enhydrobacter
64202	b815668a1e362dc6a897d2895c351449	B-0-F	C44	0.717466	d__Bacteria	Proteobacteria	Gammaproteobacteria	Pseudomonadales	Moraxellaceae	Acinetobacter
94806	f965a671b905639699196aaa0a6bb401	B-init	A37	0.717232	d__Bacteria	Actinobacteriota	Actinobacteria	Micrococcales	Micrococcaceae	Rothia
34243	63c01566365c4a84394c6eee133713f3	B-init	A35	0.717205	d__Bacteria	Proteobacteria	Gammaproteobacteria	Alteromonadales	Shewanellaceae	Shewanella
64100	b815668a1e362dc6a897d2895c351449	B-0-F	C65	0.717161	d__Bacteria	Proteobacteria	Gammaproteobacteria	Pseudomonadales	Moraxellaceae	Acinetobacter
94870	f991274e234ade6f6a6a2df1daeea685	A-1-V	B38	0.716662	d__Bacteria	Actinobacteriota	Actinobacteria	Bifidobacteriales	Bifidobacteriaceae	Bifidobacterium
92976	f48fe8d7e1ae93788a81b80b756f8d07	A-init	A09	0.715889	d__Bacteria	Proteobacteria	Gammaproteobacteria	Enterobacterales	Yersiniaceae	Serratia
34643	64e4d34896cc7dc4ce7446df0207abfa	B-0-V	C13	0.715336	d__Bacteria	Proteobacteria	Alphaproteobacteria	Sphingomonadales	Sphingomonadaceae	Sphingorhabdus
94933	f991274e234ade6f6a6a2df1daeea685	B-init	A44	0.715218	d__Bacteria	Actinobacteriota	Actinobacteria	Bifidobacteriales	Bifidobacteriaceae	Bifidobacterium
88582	ec42747c5f0ab88d7122dc14eaab360d	A-1-V	B48	0.715217	d__Bacteria	Proteobacteria	Gammaproteobacteria	Burkholderiales	Comamonadaceae	Paucibacter
36732	6cf9377cac40b1f3400cf708e908ae0e	A-1-V	B66	0.714244	d__Bacteria	Firmicutes	Clostridia	Monoglobales	Monoglobaceae	Monoglobus
67160	bd30abf0875c8651ba0bab8241c404a4	A-init	A04	0.713766	d__Bacteria	Firmicutes	Negativicutes	Veillonellales-Selenomonadales	Veillonellaceae	Dialister
38697	715d62eee33583e65e47a4ab721248dd	B-init	A31	0.713481	d__Bacteria	Firmicutes	Clostridia	Lachnospirales	Lachnospiraceae	Lachnospiraceae_NK4A136_group
62384	b4e5867c1932aa921990e1c251508a87	B-0-V	C28	0.713427	d__Bacteria	Chloroflexi	Anaerolineae	Caldilineales	Caldilineaceae	uncultured
12731	25c3ccf77bcc5356354e480415835fc1	B-init	A35	0.712911	d__Bacteria	Firmicutes	Thermovenabulia	Thermovenabulales	Thermovenabulales	Tepidanaerobacter
35505	68edca802ee4be36d5b22ccfeb424b95	B-init	A39	0.712874	d__Bacteria	Firmicutes	Negativicutes	Acidaminococcales	Acidaminococcaceae	Acidaminococcus
48936	8ab211ae1a2761d07dd16c47b5625e80	A-init	A05	0.712843	d__Bacteria	Firmicutes	Clostridia	Lachnospirales	Lachnospiraceae	Lachnoclostridium
21916	3f4b2f86416eb38412f450690eb1034e	B-0-V	C15	0.712795	d__Bacteria	Proteobacteria	Alphaproteobacteria	Rickettsiales	Rickettsiaceae	Candidatus_Megaira
92507	f42dfe291da99aa40717f2f97bc969e5	A-0-V	A85	0.712752	d__Bacteria	Bacteroidota	Bacteroidia	Flavobacteriales	Weeksellaceae	uncultured
276	00257959fddfe258bb4789ec2ad4c0e3	A-0-F	A98	0.712683	d__Bacteria	Proteobacteria	Alphaproteobacteria	Holosporales	Holosporaceae	Candidatus_Bealeia
69491	c150839b57c4ab5ed846615c91f5a818	A-0-V	A55	0.711937	d__Bacteria	Firmicutes	Clostridia	Peptostreptococcales-Tissierellales	Peptostreptococcales-Tissierellales	Peptoniphilus
80608	da3fd1a55a332ea87aa1da2b633d54b2	A-1-F	B90	0.711806	d__Bacteria	Firmicutes	Bacilli	Lactobacillales	Streptococcaceae	Streptococcus
90545	efbf6b9e354b736c8cd722030a46082c	A-1-F	B77	0.711107	d__Bacteria	Proteobacteria	Gammaproteobacteria	Cellvibrionales	Cellvibrionaceae	Cellvibrio
45362	84a7ad8528c976b7bf53192006188c3f	B-init	A32	0.710418	d__Bacteria	Proteobacteria	Gammaproteobacteria	Vibrionales	Vibrionaceae	Vibrio
64256	b815668a1e362dc6a897d2895c351449	B-1-V	C79	0.71038	d__Bacteria	Proteobacteria	Gammaproteobacteria	Pseudomonadales	Moraxellaceae	Acinetobacter
33159	5cff26bc5c777eb65b293a6277d868a9	B-1-F	D05	0.710015	d__Bacteria	Proteobacteria	Alphaproteobacteria	Rhizobiales	Beijerinckiaceae	Methylobacterium-Methylorubrum
69998	c3346a52d418496e040603b87e20bc09	B-0-V	C23	0.709396	d__Bacteria	Actinobacteriota	Acidimicrobiia	Microtrichales	Iamiaceae	Iamia
88405	eba8d73fc1fb9fb0f1f8810581320db3	B-0-V	C19	0.70934	d__Bacteria	Proteobacteria	Gammaproteobacteria	Burkholderiales	Nitrosomonadaceae	Nitrosomonas
53697	95595a8e5962ef69862b877b403c5943	B-1-F	D27	0.708933	d__Bacteria	Firmicutes	Bacilli	Staphylococcales	Staphylococcaceae	Staphylococcus
20621	3c531c2689fe2b8eafa75c20fb32814c	B-1-V	C86	0.708381	d__Bacteria	Spirochaetota	Leptospirae	Leptospirales	Leptospiraceae	uncultured
50655	8e4f7cf7744d1fd926da2a7b0836dfcc	A-1-V	B35	0.707553	d__Bacteria	Patescibacteria	Parcubacteria	Candidatus_Kaiserbacteria	Candidatus_Kaiserbacteria	Candidatus_Kaiserbacteria
95281	fadd383dcdfb88f5dc48f7038592a729	B-1-V	C99	0.706804	d__Bacteria	Firmicutes	Negativicutes	Veillonellales-Selenomonadales	Selenomonadaceae	Megamonas
52162	92a041c7da1bfe1de366dfda713479db	B-1-V	C83	0.706679	d__Bacteria	Firmicutes	Clostridia	Peptostreptococcales-Tissierellales	Peptostreptococcales-Tissierellales	Anaerococcus
25864	49c049ad428fded8952f1124f8648c69	B-0-V	C29	0.706474	d__Bacteria	Bacteroidota	Bacteroidia	Cytophagales	Spirosomaceae	Lacihabitans
20701	3c531c2689fe2b8eafa75c20fb32814c	A-0-V	A82	0.705831	d__Bacteria	Spirochaetota	Leptospirae	Leptospirales	Leptospiraceae	uncultured
64224	b815668a1e362dc6a897d2895c351449	B-1-V	C83	0.705495	d__Bacteria	Proteobacteria	Gammaproteobacteria	Pseudomonadales	Moraxellaceae	Acinetobacter
52119	92a041c7da1bfe1de366dfda713479db	B-init	A30	0.705216	d__Bacteria	Firmicutes	Clostridia	Peptostreptococcales-Tissierellales	Peptostreptococcales-Tissierellales	Anaerococcus
25113	48cb184415f98a446e793faad901d64e	A-1-F	C02	0.704082	d__Bacteria	Proteobacteria	Gammaproteobacteria	Vibrionales	Vibrionaceae	Photobacterium
82633	dcdf220234a342507a50899ecea1d558	B-0-V	C14	0.703515	d__Bacteria	Fusobacteriota	Fusobacteriia	Fusobacteriales	Fusobacteriaceae	Cetobacterium
90470	efbf6b9e354b736c8cd722030a46082c	B-0-V	C19	0.703083	d__Bacteria	Proteobacteria	Gammaproteobacteria	Cellvibrionales	Cellvibrionaceae	Cellvibrio
81205	daa4f1dac916ad5bfe95a26e5143f993	B-0-F	C57	0.702987	d__Bacteria	Firmicutes	Bacilli	Lactobacillales	Lactobacillaceae	Lactobacillus
15215	2aa282c745a023e4d652f986b63864b5	A-0-V	A55	0.702506	d__Bacteria	Bacteroidota	Bacteroidia	Bacteroidales	Prevotellaceae	Prevotella
10807	2134f5d0115c0eb2dd0e7024f2570b13	B-0-V	C19	0.702093	d__Bacteria	Patescibacteria	Gracilibacteria	Gracilibacteria	Gracilibacteria	Gracilibacteria
60245	ac43a067fa83deffcb753b4768d66eed	A-0-F	B08	0.701998	d__Bacteria	Proteobacteria	Gammaproteobacteria	Cellvibrionales	Halieaceae	OM60(NOR5)_clade
21869	3f4b2f86416eb38412f450690eb1034e	B-0-V	C19	0.701372	d__Bacteria	Proteobacteria	Alphaproteobacteria	Rickettsiales	Rickettsiaceae	Candidatus_Megaira
48850	8ab211ae1a2761d07dd16c47b5625e80	A-1-V	B49	0.701324	d__Bacteria	Firmicutes	Clostridia	Lachnospirales	Lachnospiraceae	Lachnoclostridium
12758	25c3ccf77bcc5356354e480415835fc1	B-init	A41	0.701255	d__Bacteria	Firmicutes	Thermovenabulia	Thermovenabulales	Thermovenabulales	Tepidanaerobacter
82763	dcdf220234a342507a50899ecea1d558	B-1-V	C74	0.70091	d__Bacteria	Fusobacteriota	Fusobacteriia	Fusobacteriales	Fusobacteriaceae	Cetobacterium
13736	289b96400f95801895979d0c88b2e2ef	A-1-F	B91	0.700861	d__Bacteria	Proteobacteria	Alphaproteobacteria	Rhizobiales	Beijerinckiaceae	Bosea
68382	bfad690571983692244717f38b9c41c7	A-0-V	A84	0.700537	d__Bacteria	Bacteroidota	Bacteroidia	Bacteroidales	Bacteroidaceae	Bacteroides
48771	8ab211ae1a2761d07dd16c47b5625e80	B-1-F	D04	0.700499	d__Bacteria	Firmicutes	Clostridia	Lachnospirales	Lachnospiraceae	Lachnoclostridium
15149	2aa282c745a023e4d652f986b63864b5	A-0-F	B09	0.700252	d__Bacteria	Bacteroidota	Bacteroidia	Bacteroidales	Prevotellaceae	Prevotella
67330	bd54f705eca26522d89f89b670e5b43a	A-1-F	B88	0.700012	d__Bacteria	Firmicutes	Bacilli	Mycoplasmatales	Mycoplasmataceae	Mycoplasma
25278	48cb184415f98a446e793faad901d64e	B-0-F	C68	0.699612	d__Bacteria	Proteobacteria	Gammaproteobacteria	Vibrionales	Vibrionaceae	Photobacterium
88570	ec42747c5f0ab88d7122dc14eaab360d	B-1-F	D09	0.698903	d__Bacteria	Proteobacteria	Gammaproteobacteria	Burkholderiales	Comamonadaceae	Paucibacter
72026	c6cdc71a1f7376db5a843ade152ed641	B-init	A31	0.698089	d__Bacteria	Firmicutes	Bacilli	Lactobacillales	Enterococcaceae	Enterococcus
78704	d4535a084421c28e38562926571e17bf	B-1-V	C89	0.697668	d__Bacteria	Firmicutes	Clostridia	Lachnospirales	Lachnospiraceae	Lachnospira
85286	e41c936de158ab00ad67ee7a5366fb0f	B-1-F	D29	0.697284	d__Bacteria	Proteobacteria	Alphaproteobacteria	Rhizobiales	Rhizobiaceae	Allorhizobium-Neorhizobium-Pararhizobium-Rhizobium
86591	e81a37d525623e17d4092ba2a35c435f	A-0-V	A85	0.69715	d__Bacteria	Actinobacteriota	Actinobacteria	Micrococcales	Microbacteriaceae	Microbacterium
13547	2824fa5d7a0b3f9d8cdf50b32b7a9d4b	A-0-V	A86	0.69644	d__Bacteria	Proteobacteria	Alphaproteobacteria	Rhizobiales	Rhizobiaceae	Shinella
60474	ac75f4618ec92d08d810ae8005ca993d	B-0-V	C13	0.695816	d__Bacteria	Proteobacteria	Gammaproteobacteria	Oceanospirillales	Pseudohongiellaceae	Pseudohongiella
94884	f991274e234ade6f6a6a2df1daeea685	B-1-F	D20	0.695158	d__Bacteria	Actinobacteriota	Actinobacteria	Bifidobacteriales	Bifidobacteriaceae	Bifidobacterium
64509	ba3e323f7087e4f423b1de29db214752	A-1-V	B51	0.69501	d__Bacteria	Actinobacteriota	Thermoleophilia	Solirubrobacterales	67-14	67-14
80753	da3fd1a55a332ea87aa1da2b633d54b2	B-1-V	C73	0.694836	d__Bacteria	Firmicutes	Bacilli	Lactobacillales	Streptococcaceae	Streptococcus
15112	2aa282c745a023e4d652f986b63864b5	B-0-V	C13	0.694732	d__Bacteria	Bacteroidota	Bacteroidia	Bacteroidales	Prevotellaceae	Prevotella
60204	ac43a067fa83deffcb753b4768d66eed	B-0-F	C47	0.694714	d__Bacteria	Proteobacteria	Gammaproteobacteria	Cellvibrionales	Halieaceae	OM60(NOR5)_clade
67219	bd30abf0875c8651ba0bab8241c404a4	B-1-F	D26	0.69462	d__Bacteria	Firmicutes	Negativicutes	Veillonellales-Selenomonadales	Veillonellaceae	Dialister
15202	2aa282c745a023e4d652f986b63864b5	B-init	A34	0.694598	d__Bacteria	Bacteroidota	Bacteroidia	Bacteroidales	Prevotellaceae	Prevotella
40329	773c520c24f7ea132630745c280868de	A-1-V	B48	0.693091	d__Bacteria	Actinobacteriota	Acidimicrobiia	Microtrichales	Microtrichaceae	uncultured
81360	daa4f1dac916ad5bfe95a26e5143f993	B-init	A34	0.69308	d__Bacteria	Firmicutes	Bacilli	Lactobacillales	Lactobacillaceae	Lactobacillus
7419	168814bc866505641d5eeebbd2f2fbed	B-init	A29	0.69307	d__Bacteria	Firmicutes	Clostridia	Peptostreptococcales-Tissierellales	Peptostreptococcales-Tissierellales	Tepidimicrobium
40685	784e95e652b0d70df802497ccaecc8af	A-1-V	B48	0.692534	d__Bacteria	Actinobacteriota	Actinobacteria	Micrococcales	Microbacteriaceae	Galbitalea
92982	f48fe8d7e1ae93788a81b80b756f8d07	B-init	A46	0.692405	d__Bacteria	Proteobacteria	Gammaproteobacteria	Enterobacterales	Yersiniaceae	Serratia
28173	4f85a9c6c1a2b01064df1c3845b588a6	B-0-V	C29	0.692122	d__Bacteria	Bacteroidota	Bacteroidia	Chitinophagales	Chitinophagaceae	Rurimicrobium
63360	b5e3e34e5c76c3755fb1366962ff9307	A-0-F	B08	0.692074	d__Bacteria	Firmicutes	Bacilli	Bacillales	Planococcaceae	Planococcus
75342	cdcf5af50752f5fb9dc909fe9984165c	A-1-F	B76	0.691359	d__Bacteria	Bacteroidota	Bacteroidia	Bacteroidales	Muribaculaceae	Muribaculaceae
70380	c350d6d15f19e81d0284b02874ba1df8	B-init	A46	0.690968	d__Bacteria	Firmicutes	Bacilli	Erysipelotrichales	Erysipelotrichaceae	Turicibacter
96602	fc81befa2efb63c166ed749a74ebb8b5	B-init	A38	0.690674	d__Bacteria	Dependentiae	Babeliae	Babeliales	Babeliales	Babeliales
80584	da3fd1a55a332ea87aa1da2b633d54b2	A-0-V	A87	0.68937	d__Bacteria	Firmicutes	Bacilli	Lactobacillales	Streptococcaceae	Streptococcus
46613	87c9410e151ff4b3fb2720d4045b0eb5	B-0-V	C28	0.689238	d__Bacteria	Bacteroidota	Bacteroidia	Flavobacteriales	Weeksellaceae	Chryseobacterium
19127	36c31216bf47a62308b2dae350621e7c	A-0-F	B21	0.68854	d__Bacteria	Actinobacteriota	Coriobacteriia	Coriobacteriales	Eggerthellaceae	Eggerthella
56911	9d8588225463466f2b3bf49c09ea5cfc	A-1-F	B99	0.688517	d__Bacteria	Proteobacteria	Alphaproteobacteria	Rhodobacterales	Rhodobacteraceae	Paracoccus
85435	e41c936de158ab00ad67ee7a5366fb0f	B-0-V	C35	0.687971	d__Bacteria	Proteobacteria	Alphaproteobacteria	Rhizobiales	Rhizobiaceae	Allorhizobium-Neorhizobium-Pararhizobium-Rhizobium
2587	0775d7f188927bc68b22ba77b5bfaa2b	A-1-F	B77	0.687785	d__Bacteria	Acidobacteriota	Vicinamibacteria	Vicinamibacterales	Vicinamibacteraceae	Vicinamibacteraceae
35498	68edca802ee4be36d5b22ccfeb424b95	A-0-V	A87	0.68766	d__Bacteria	Firmicutes	Negativicutes	Acidaminococcales	Acidaminococcaceae	Acidaminococcus
58336	a0cc81c2411bbc5d91e285b13304269b	B-init	A36	0.687179	d__Bacteria	Fusobacteriota	Fusobacteriia	Fusobacteriales	Fusobacteriaceae	Fusobacterium
82639	dcdf220234a342507a50899ecea1d558	A-1-F	B76	0.686908	d__Bacteria	Fusobacteriota	Fusobacteriia	Fusobacteriales	Fusobacteriaceae	Cetobacterium
48604	89eb4fb34c90dec7b9133c4ee4aa7776	A-1-V	B53	0.686781	d__Bacteria	Proteobacteria	Alphaproteobacteria	Caulobacterales	Caulobacteraceae	uncultured
60009	ab74d29462a8b413836a756ba20e72f9	B-0-V	C13	0.685911	d__Bacteria	Proteobacteria	Gammaproteobacteria	Burkholderiales	Comamonadaceae	Variovorax
81245	daa4f1dac916ad5bfe95a26e5143f993	B-init	A47	0.685631	d__Bacteria	Firmicutes	Bacilli	Lactobacillales	Lactobacillaceae	Lactobacillus
23406	4255faeed00fcece72cf730fd505b447	A-0-F	A97	0.68519	d__Bacteria	Bacteroidota	Bacteroidia	Flavobacteriales	Flavobacteriaceae	Cellulophaga
58993	a377a0aa64791a373b201d7652d0b713	A-1-F	B77	0.684983	d__Bacteria	Proteobacteria	Gammaproteobacteria	Xanthomonadales	Rhodanobacteraceae	Dokdonella
82626	dcdf220234a342507a50899ecea1d558	B-0-F	C66	0.684094	d__Bacteria	Fusobacteriota	Fusobacteriia	Fusobacteriales	Fusobacteriaceae	Cetobacterium
92973	f48fe8d7e1ae93788a81b80b756f8d07	B-init	A31	0.683948	d__Bacteria	Proteobacteria	Gammaproteobacteria	Enterobacterales	Yersiniaceae	Serratia
38756	715d62eee33583e65e47a4ab721248dd	B-1-V	C79	0.683442	d__Bacteria	Firmicutes	Clostridia	Lachnospirales	Lachnospiraceae	Lachnospiraceae_NK4A136_group
55661	9b740e8e047c98bb45cd4dc582c1a7f9	B-1-F	D19	0.682904	d__Bacteria	Proteobacteria	Gammaproteobacteria	Pseudomonadales	Moraxellaceae	Enhydrobacter
2722	08b724bfcf15bd269747a98e320242f1	A-1-F	B77	0.68277	d__Bacteria	Myxococcota	Polyangia	Polyangiales	Polyangiaceae	Pajaroellobacter
81992	dbcdb56ba77ee96cb025e444a1401b0b	A-0-F	A97	0.681667	d__Bacteria	Proteobacteria	Alphaproteobacteria	Micavibrionales	Micavibrionaceae	uncultured
54131	9852ed0f4e67879c26004ffcd2c2f1a7	B-1-F	D28	0.681371	d__Bacteria	Proteobacteria	Alphaproteobacteria	Reyranellales	Reyranellaceae	Reyranella
81320	daa4f1dac916ad5bfe95a26e5143f993	A-0-F	B11	0.680135	d__Bacteria	Firmicutes	Bacilli	Lactobacillales	Lactobacillaceae	Lactobacillus
80979	da605d00b28604f97fefb6fab99e4725	A-init	A17	0.679958	d__Bacteria	Proteobacteria	Gammaproteobacteria	Enterobacterales	Enterobacteriaceae	Plesiomonas
18937	361d5fcf93ca753fe4872c98a62972b3	A-1-V	B61	0.67975	d__Bacteria	Firmicutes	Clostridia	Lachnospirales	Lachnospiraceae	Anaerostipes
53657	95595a8e5962ef69862b877b403c5943	A-1-V	B63	0.679592	d__Bacteria	Firmicutes	Bacilli	Staphylococcales	Staphylococcaceae	Staphylococcus
77166	d144acffdf61919a475f89f11f93f76a	A-1-V	B36	0.679288	d__Bacteria	Bacteroidota	Bacteroidia	Flavobacteriales	Flavobacteriaceae	Maribacter
42682	7eaa2034a21192be6ecfaec001f3fa08	A-init	A05	0.679108	d__Bacteria	Proteobacteria	Alphaproteobacteria	Caulobacterales	Caulobacteraceae	Caulobacter
97869	fdc1a7c3ebe3c43c9205147181cadf6b	B-1-V	C78	0.679034	d__Bacteria	Actinobacteriota	Actinobacteria	Corynebacteriales	Corynebacteriaceae	Corynebacterium
60339	ac43a067fa83deffcb753b4768d66eed	A-1-F	B77	0.679	d__Bacteria	Proteobacteria	Gammaproteobacteria	Cellvibrionales	Halieaceae	OM60(NOR5)_clade
15300	2aa282c745a023e4d652f986b63864b5	A-1-F	B92	0.678857	d__Bacteria	Bacteroidota	Bacteroidia	Bacteroidales	Prevotellaceae	Prevotella
46695	87c9410e151ff4b3fb2720d4045b0eb5	B-0-V	C15	0.678787	d__Bacteria	Bacteroidota	Bacteroidia	Flavobacteriales	Weeksellaceae	Chryseobacterium
41771	7d2e2fca176d25f1ceb892bed1ef4f8d	B-1-V	C93	0.677605	d__Bacteria	Actinobacteriota	Actinobacteria	Propionibacteriales	Propionibacteriaceae	Cutibacterium
63858	b7439aa9ab26d047d431ef5da35246e2	A-0-F	B08	0.677521	d__Bacteria	Bdellovibrionota	Bdellovibrionia	Bacteriovoracales	Bacteriovoracaceae	Peredibacter
57310	9e8b5b8c3d10d8af65ea688ea4d227f8	A-1-F	B77	0.67647	d__Bacteria	Proteobacteria	Alphaproteobacteria	Sphingomonadales	Sphingomonadaceae	Sphingopyxis
24729	47d283a3f15b9959df96af278d4c35d4	A-0-V	A83	0.675615	d__Bacteria	Firmicutes	Clostridia	Lachnospirales	Lachnospiraceae	Roseburia
71487	c5984d1d35e5cfc4c8cdb81db6cd5d44	B-1-F	D09	0.675416	d__Bacteria	Proteobacteria	Gammaproteobacteria	Pseudomonadales	Moraxellaceae	Perlucidibaca
97903	fdc1a7c3ebe3c43c9205147181cadf6b	A-1-V	B61	0.675173	d__Bacteria	Actinobacteriota	Actinobacteria	Corynebacteriales	Corynebacteriaceae	Corynebacterium
74280	cbf25e8280b38314240215e085ee8f7b	B-1-V	C73	0.674238	d__Bacteria	Proteobacteria	Gammaproteobacteria	Burkholderiales	Hydrogenophilaceae	Tepidiphilus
25159	48cb184415f98a446e793faad901d64e	B-0-V	C37	0.674144	d__Bacteria	Proteobacteria	Gammaproteobacteria	Vibrionales	Vibrionaceae	Photobacterium
5548	140c47e88eb9928200493eb46a370fbb	A-0-V	A71	0.673777	d__Bacteria	Actinobacteriota	Actinobacteria	Propionibacteriales	Propionibacteriaceae	Propioniciclava
48852	8ab211ae1a2761d07dd16c47b5625e80	B-1-V	C73	0.673769	d__Bacteria	Firmicutes	Clostridia	Lachnospirales	Lachnospiraceae	Lachnoclostridium
69393	c150839b57c4ab5ed846615c91f5a818	B-1-F	D25	0.673756	d__Bacteria	Firmicutes	Clostridia	Peptostreptococcales-Tissierellales	Peptostreptococcales-Tissierellales	Peptoniphilus
34910	65a04821d94e55138e086938e402beb8	B-0-V	C29	0.67359	d__Bacteria	Gemmatimonadota	Gemmatimonadetes	Gemmatimonadales	Gemmatimonadaceae	Gemmatimonas
26193	4a8a9f963e44bf08225fa5690c51fce9	B-1-V	C86	0.67327	d__Bacteria	Firmicutes	Clostridia	Lachnospirales	Lachnospiraceae	Coprococcus
41822	7d56d0a2a60cefc1b8fe22ae439f4710	A-0-F	B08	0.672966	d__Bacteria	Proteobacteria	Alphaproteobacteria	Caulobacterales	Hyphomonadaceae	uncultured
25265	48cb184415f98a446e793faad901d64e	B-1-V	C94	0.672842	d__Bacteria	Proteobacteria	Gammaproteobacteria	Vibrionales	Vibrionaceae	Photobacterium
67415	bd54f705eca26522d89f89b670e5b43a	A-1-F	B90	0.672066	d__Bacteria	Firmicutes	Bacilli	Mycoplasmatales	Mycoplasmataceae	Mycoplasma
81314	daa4f1dac916ad5bfe95a26e5143f993	B-0-F	C63	0.671391	d__Bacteria	Firmicutes	Bacilli	Lactobacillales	Lactobacillaceae	Lactobacillus
4167	0eb6af06dbfd10dc54692877cc227e35	A-init	A18	0.671056	d__Bacteria	Firmicutes	Clostridia	Eubacteriales	Eubacteriaceae	Eubacterium
59624	a9ff4a28fab0a45d1d77dcd2aa3f5566	B-1-F	D16	0.670905	d__Bacteria	Bacteroidota	Bacteroidia	Chitinophagales	Chitinophagaceae	Sediminibacterium
81659	db695dda76e8047dcda6e39b2ee33656	B-0-V	C14	0.67051	d__Bacteria	Campilobacterota	Campylobacteria	Campylobacterales	Arcobacteraceae	Pseudarcobacter
4904	11fd4a39ef9d994dcecf70ed4ffb11b9	B-1-F	D17	0.67002	d__Bacteria	Firmicutes	Clostridia	Lachnospirales	Lachnospiraceae	[Ruminococcus]_gauvreauii_group
18242	33f214407d43560a88e3f261b82f5ec0	B-0-V	C28	0.669514	d__Bacteria	Bdellovibrionota	Bdellovibrionia	Bdellovibrionales	Bdellovibrionaceae	Bdellovibrio
40623	784e95e652b0d70df802497ccaecc8af	A-init	A07	0.669368	d__Bacteria	Actinobacteriota	Actinobacteria	Micrococcales	Microbacteriaceae	Galbitalea
91766	f2498d6f9a80f8edbd73769914d8a38a	B-init	A44	0.669199	d__Bacteria	Firmicutes	Bacilli	Bacillales	Bacillaceae	Bacillus
16737	2f4a2b08eec8d8d5f66dc0d20552881f	A-0-V	A60	0.669117	d__Bacteria	Proteobacteria	Gammaproteobacteria	Enterobacterales	Enterobacteriaceae	Escherichia-Shigella
97745	fdc1a7c3ebe3c43c9205147181cadf6b	A-1-V	B63	0.668317	d__Bacteria	Actinobacteriota	Actinobacteria	Corynebacteriales	Corynebacteriaceae	Corynebacterium
23432	4255faeed00fcece72cf730fd505b447	B-0-V	C19	0.668259	d__Bacteria	Bacteroidota	Bacteroidia	Flavobacteriales	Flavobacteriaceae	Cellulophaga
98623	ffeb583261485f4a1c92dd77dfc8d867	A-0-F	A97	0.667879	d__Bacteria	Proteobacteria	Gammaproteobacteria	Burkholderiales	Aquaspirillaceae	Aquaspirillum
80289	d7330e8de540b203bda017bd7140854c	B-0-V	C19	0.667566	d__Bacteria	Proteobacteria	Alphaproteobacteria	Rhodobacterales	Rhodobacteraceae	Flavimaricola
57643	9f522f5b907f6e19977eac356a510502	B-0-V	C13	0.667477	d__Bacteria	WPS-2	WPS-2	WPS-2	WPS-2	WPS-2
64188	b815668a1e362dc6a897d2895c351449	A-init	A10	0.667469	d__Bacteria	Proteobacteria	Gammaproteobacteria	Pseudomonadales	Moraxellaceae	Acinetobacter
30239	573f358fb033c7f24091617dcb6ed470	A-0-V	A68	0.667105	d__Bacteria	Proteobacteria	Alphaproteobacteria	Acetobacterales	Acetobacteraceae	Rhodovastum
94954	f991274e234ade6f6a6a2df1daeea685	B-0-F	C53	0.667075	d__Bacteria	Actinobacteriota	Actinobacteria	Bifidobacteriales	Bifidobacteriaceae	Bifidobacterium
24547	4795b754dc293ce7ee7ebbc6a438f820	A-0-V	A86	0.666918	d__Bacteria	Bacteroidota	Bacteroidia	Chitinophagales	Chitinophagaceae	uncultured
34561	64e4d34896cc7dc4ce7446df0207abfa	B-0-V	C29	0.666519	d__Bacteria	Proteobacteria	Alphaproteobacteria	Sphingomonadales	Sphingomonadaceae	Sphingorhabdus
47804	88ea9d142fc791f01a1ab72922625e20	A-1-V	B48	0.665679	d__Bacteria	Firmicutes	Bacilli	Lactobacillales	Carnobacteriaceae	Alloiococcus
42931	7f2a3c672612702a6fb7cca53b6b3584	B-0-V	C28	0.665292	d__Bacteria	Bacteroidota	Bacteroidia	Flavobacteriales	Flavobacteriaceae	Arenibacter
67840	bdad62f4abe3944cd01f11c137bc3dd3	A-init	A18	0.665241	d__Bacteria	SAR324_clade(Marine_group_B)	SAR324_clade(Marine_group_B)	SAR324_clade(Marine_group_B)	SAR324_clade(Marine_group_B)	SAR324_clade(Marine_group_B)
57285	9e8b5b8c3d10d8af65ea688ea4d227f8	B-0-V	C13	0.664265	d__Bacteria	Proteobacteria	Alphaproteobacteria	Sphingomonadales	Sphingomonadaceae	Sphingopyxis
81310	daa4f1dac916ad5bfe95a26e5143f993	A-0-F	B10	0.664083	d__Bacteria	Firmicutes	Bacilli	Lactobacillales	Lactobacillaceae	Lactobacillus
98432	fee1d5696d24c08ce89905a6ea96d43e	B-1-F	D29	0.664019	d__Bacteria	Actinobacteriota	Actinobacteria	Micrococcales	Beutenbergiaceae	Beutenbergiaceae
52150	92a041c7da1bfe1de366dfda713479db	A-1-V	B50	0.663116	d__Bacteria	Firmicutes	Clostridia	Peptostreptococcales-Tissierellales	Peptostreptococcales-Tissierellales	Anaerococcus
68343	bfad690571983692244717f38b9c41c7	B-1-F	D17	0.662346	d__Bacteria	Bacteroidota	Bacteroidia	Bacteroidales	Bacteroidaceae	Bacteroides
67144	bd30abf0875c8651ba0bab8241c404a4	B-1-V	C97	0.662161	d__Bacteria	Firmicutes	Negativicutes	Veillonellales-Selenomonadales	Veillonellaceae	Dialister
88754	eccab839a45edd87251e3c3f36b9001b	B-init	A33	0.66209	d__Bacteria	Firmicutes	Clostridia	Clostridiales	Clostridiaceae	Clostridium_sensu_stricto_1
25220	48cb184415f98a446e793faad901d64e	A-1-F	B79	0.661679	d__Bacteria	Proteobacteria	Gammaproteobacteria	Vibrionales	Vibrionaceae	Photobacterium
82646	dcdf220234a342507a50899ecea1d558	B-0-V	C33	0.66155	d__Bacteria	Fusobacteriota	Fusobacteriia	Fusobacteriales	Fusobacteriaceae	Cetobacterium
7392	168814bc866505641d5eeebbd2f2fbed	A-init	A04	0.661374	d__Bacteria	Firmicutes	Clostridia	Peptostreptococcales-Tissierellales	Peptostreptococcales-Tissierellales	Tepidimicrobium
89116	ed70988c5d12600eef5de222e2981dd0	A-1-V	B65	0.661314	d__Bacteria	Firmicutes	Clostridia	Peptostreptococcales-Tissierellales	Peptostreptococcaceae	Peptostreptococcus
52223	92a041c7da1bfe1de366dfda713479db	B-1-V	C99	0.661258	d__Bacteria	Firmicutes	Clostridia	Peptostreptococcales-Tissierellales	Peptostreptococcales-Tissierellales	Anaerococcus
65070	ba53d1a657c5f3cb29b47ca06f6e5ec7	A-1-F	B91	0.660229	d__Bacteria	Proteobacteria	Gammaproteobacteria	Xanthomonadales	Xanthomonadaceae	Pseudoxanthomonas
30367	573f358fb033c7f24091617dcb6ed470	B-1-V	C73	0.66016	d__Bacteria	Proteobacteria	Alphaproteobacteria	Acetobacterales	Acetobacteraceae	Rhodovastum
62490	b54b1d7ddd97506c4ecb374aba61f194	A-0-F	A97	0.659865	d__Bacteria	Bacteroidota	Bacteroidia	Chitinophagales	Chitinophagaceae	Lacibacter
76157	cfd88747a196e591f71c52b51da780c6	B-0-V	C15	0.65965	d__Bacteria	Proteobacteria	Alphaproteobacteria	Sphingomonadales	Sphingomonadaceae	Sphingosinicella
10732	2134f5d0115c0eb2dd0e7024f2570b13	B-0-V	C13	0.659056	d__Bacteria	Patescibacteria	Gracilibacteria	Gracilibacteria	Gracilibacteria	Gracilibacteria
14463	297fb40b31a95eb931db64679c22b31e	B-0-F	C45	0.658942	d__Bacteria	Proteobacteria	Alphaproteobacteria	Rhizobiales	Devosiaceae	Devosia
69480	c150839b57c4ab5ed846615c91f5a818	A-0-F	B27	0.658219	d__Bacteria	Firmicutes	Clostridia	Peptostreptococcales-Tissierellales	Peptostreptococcales-Tissierellales	Peptoniphilus
85099	e2f2804549f8d12e18495f5cccb1a67e	A-init	A17	0.658194	d__Bacteria	Proteobacteria	Alphaproteobacteria	Rhizobiales	Rhizobiaceae	Mesorhizobium
28374	5166c0af45b6262312e6a74ba0166dca	A-init	A21	0.658157	d__Bacteria	Bacteroidota	Bacteroidia	Flavobacteriales	Weeksellaceae	Cloacibacterium
87129	e952c3122a43f59f4d55582e6cb41a79	B-1-V	C97	0.657964	d__Bacteria	Verrucomicrobiota	Verrucomicrobiae	Verrucomicrobiales	Rubritaleaceae	Rubritalea
97916	fdc1a7c3ebe3c43c9205147181cadf6b	A-0-V	A60	0.657706	d__Bacteria	Actinobacteriota	Actinobacteria	Corynebacteriales	Corynebacteriaceae	Corynebacterium
74918	cc512e28c4698b4ecf9a3cbd1d40412b	A-0-V	A69	0.657175	d__Bacteria	Proteobacteria	Gammaproteobacteria	Pseudomonadales	Pseudomonadaceae	Pseudomonas
65777	bb0e1dbbc9c6371a42539ce76c447edf	A-0-F	B08	0.657063	d__Bacteria	Bacteroidota	Bacteroidia	Cytophagales	Microscillaceae	Chryseolinea
80695	da3fd1a55a332ea87aa1da2b633d54b2	B-init	A39	0.656688	d__Bacteria	Firmicutes	Bacilli	Lactobacillales	Streptococcaceae	Streptococcus
35978	69ecde639764a5718793b7488aec30f0	A-0-F	B08	0.656546	d__Bacteria	Proteobacteria	Alphaproteobacteria	Rhodobacterales	Rhodobacteraceae	Sulfitobacter
97898	fdc1a7c3ebe3c43c9205147181cadf6b	B-1-V	C95	0.656371	d__Bacteria	Actinobacteriota	Actinobacteria	Corynebacteriales	Corynebacteriaceae	Corynebacterium
74052	ca8eab796b170cebd7a3b8b56d95bdd0	B-1-F	D18	0.656362	d__Bacteria	Firmicutes	Bacilli	Erysipelotrichales	Erysipelatoclostridiaceae	Catenibacterium
74849	cc4a5f873bec3500c2071124731a272e	B-0-V	C19	0.656185	d__Bacteria	Bacteroidota	Bacteroidia	Cytophagales	Spirosomaceae	Arsenicibacter
67487	bd54f705eca26522d89f89b670e5b43a	B-1-F	D18	0.656126	d__Bacteria	Firmicutes	Bacilli	Mycoplasmatales	Mycoplasmataceae	Mycoplasma
71657	c5c200356c53f3783d634aa0406cf3e9	B-1-F	D25	0.655555	d__Bacteria	Firmicutes	Bacilli	Lactobacillales	Streptococcaceae	Lactococcus
15224	2aa282c745a023e4d652f986b63864b5	B-init	A40	0.655494	d__Bacteria	Bacteroidota	Bacteroidia	Bacteroidales	Prevotellaceae	Prevotella
13836	289b96400f95801895979d0c88b2e2ef	B-1-F	D06	0.655399	d__Bacteria	Proteobacteria	Alphaproteobacteria	Rhizobiales	Beijerinckiaceae	Bosea
60653	ace901e801c2b8b04bfd38056e23965a	A-0-V	A68	0.655364	d__Bacteria	Proteobacteria	Alphaproteobacteria	Acetobacterales	Acetobacteraceae	Acidiphilium
68925	c0e0ac4b16ea88e26aaf1c7b81ed51ed	A-0-F	B13	0.655192	d__Bacteria	Actinobacteriota	Actinobacteria	Micrococcales	Micrococcaceae	Pseudarthrobacter
23194	41c820f2fb19409e63f9d582a203b78d	A-1-F	B76	0.655064	d__Bacteria	Bacteroidota	Bacteroidia	Sphingobacteriales	NS11-12_marine_group	NS11-12_marine_group
93994	f87e08fc00ab92da660fa822455a87ca	A-init	A08	0.654982	d__Bacteria	Proteobacteria	Gammaproteobacteria	Alteromonadales	Moritellaceae	Moritella
64195	b815668a1e362dc6a897d2895c351449	A-1-V	B60	0.654932	d__Bacteria	Proteobacteria	Gammaproteobacteria	Pseudomonadales	Moraxellaceae	Acinetobacter
21706	3eff9fe5af732b9315de0ba67358898e	B-0-F	C63	0.654638	d__Bacteria	Bacteroidota	Bacteroidia	Bacteroidales	Prevotellaceae	uncultured
18695	35dc72ae6fcd80347d3f06a5ab7a2fcd	B-1-V	C85	0.654285	d__Bacteria	Proteobacteria	Alphaproteobacteria	Rhodospirillales	uncultured	uncultured
82735	dcdf220234a342507a50899ecea1d558	B-0-V	C39	0.653924	d__Bacteria	Fusobacteriota	Fusobacteriia	Fusobacteriales	Fusobacteriaceae	Cetobacterium
22435	400a504e050fa1e94dbb78a317a91676	A-1-V	B49	0.653834	d__Bacteria	Firmicutes	Bacilli	Lactobacillales	Carnobacteriaceae	Carnobacterium
53795	95595a8e5962ef69862b877b403c5943	B-0-V	C24	0.653559	d__Bacteria	Firmicutes	Bacilli	Staphylococcales	Staphylococcaceae	Staphylococcus
20951	3cb96e3722dc08f366647b93c038d508	A-init	A18	0.653396	d__Bacteria	Bacteroidota	Bacteroidia	Cytophagales	Cyclobacteriaceae	Cyclobacteriaceae
31337	59691f971f4053e44ce26b13ca869aee	A-init	A11	0.653162	d__Bacteria	Proteobacteria	Gammaproteobacteria	Legionellales	Legionellaceae	Legionella
16870	2f4a2b08eec8d8d5f66dc0d20552881f	A-0-V	A87	0.653099	d__Bacteria	Proteobacteria	Gammaproteobacteria	Enterobacterales	Enterobacteriaceae	Escherichia-Shigella
60840	ad9a6343a04a31c1ec53dfd69875c5f0	B-1-F	D26	0.652774	d__Bacteria	Firmicutes	Clostridia	Lachnospirales	Lachnospiraceae	Lachnospiraceae_ND3007_group
13750	289b96400f95801895979d0c88b2e2ef	A-1-F	B77	0.652368	d__Bacteria	Proteobacteria	Alphaproteobacteria	Rhizobiales	Beijerinckiaceae	Bosea
16777	2f4a2b08eec8d8d5f66dc0d20552881f	B-1-F	D20	0.651981	d__Bacteria	Proteobacteria	Gammaproteobacteria	Enterobacterales	Enterobacteriaceae	Escherichia-Shigella
61874	b1cc0afab8aabe335f3d2183a8f862a8	B-1-F	D06	0.6516	d__Bacteria	Deinococcota	Deinococci	Deinococcales	Trueperaceae	Truepera
77923	d31669d54fddd543c6a31ae0547d91ca	B-0-F	C45	0.650354	d__Bacteria	Proteobacteria	Alphaproteobacteria	Rhizobiales	Rhizobiales_Incertae_Sedis	Nordella
44731	843ece7261c036b23a896078ce760af5	B-1-F	D28	0.649997	d__Bacteria	Proteobacteria	Alphaproteobacteria	Rhizobiales	Hyphomicrobiaceae	Hyphomicrobium
70979	c4205e8a1c140aa7f454b656b735871f	B-init	A35	0.649384	d__Bacteria	Patescibacteria	Gracilibacteria	Absconditabacteriales_(SR1)	Absconditabacteriales_(SR1)	Absconditabacteriales_(SR1)
24852	47d283a3f15b9959df96af278d4c35d4	B-1-V	C99	0.649253	d__Bacteria	Firmicutes	Clostridia	Lachnospirales	Lachnospiraceae	Roseburia
94918	f991274e234ade6f6a6a2df1daeea685	A-0-V	A72	0.648821	d__Bacteria	Actinobacteriota	Actinobacteria	Bifidobacteriales	Bifidobacteriaceae	Bifidobacterium
17537	3107d85bb7caaf7e6f959c84e9e96801	B-0-V	C28	0.648734	d__Bacteria	Proteobacteria	Alphaproteobacteria	Sphingomonadales	Sphingomonadaceae	Novosphingobium
71118	c4895b28433b3c4f98c5615d8ccaef1e	A-0-V	A61	0.648555	d__Bacteria	Proteobacteria	Alphaproteobacteria	Sphingomonadales	Sphingomonadaceae	Sphingobium
97738	fdc1a7c3ebe3c43c9205147181cadf6b	B-init	A43	0.648432	d__Bacteria	Actinobacteriota	Actinobacteria	Corynebacteriales	Corynebacteriaceae	Corynebacterium
58911	a3302532804dfe425d655504865e69b7	B-0-V	C28	0.64801	d__Bacteria	Bacteroidota	Bacteroidia	Chitinophagales	Saprospiraceae	Haliscomenobacter
53778	95595a8e5962ef69862b877b403c5943	B-1-F	D30	0.647939	d__Bacteria	Firmicutes	Bacilli	Staphylococcales	Staphylococcaceae	Staphylococcus
6046	144905679a88399dfc475d2d5ac9b432	B-0-V	C29	0.647631	d__Bacteria	Bdellovibrionota	Oligoflexia	0319-6G20	0319-6G20	0319-6G20
4190	0eb6af06dbfd10dc54692877cc227e35	A-1-V	B48	0.647054	d__Bacteria	Firmicutes	Clostridia	Eubacteriales	Eubacteriaceae	Eubacterium
80978	da605d00b28604f97fefb6fab99e4725	A-init	A12	0.647011	d__Bacteria	Proteobacteria	Gammaproteobacteria	Enterobacterales	Enterobacteriaceae	Plesiomonas
53853	95595a8e5962ef69862b877b403c5943	B-init	A30	0.646439	d__Bacteria	Firmicutes	Bacilli	Staphylococcales	Staphylococcaceae	Staphylococcus
53699	95595a8e5962ef69862b877b403c5943	B-init	A35	0.64638	d__Bacteria	Firmicutes	Bacilli	Staphylococcales	Staphylococcaceae	Staphylococcus
77593	d3118401d801e3055a6f0c35c0525333	B-init	A39	0.646259	d__Bacteria	Actinobacteriota	Actinobacteria	Streptomycetales	Streptomycetaceae	Streptomyces
97807	fdc1a7c3ebe3c43c9205147181cadf6b	B-init	A39	0.645967	d__Bacteria	Actinobacteriota	Actinobacteria	Corynebacteriales	Corynebacteriaceae	Corynebacterium
94943	f991274e234ade6f6a6a2df1daeea685	B-0-V	C39	0.645595	d__Bacteria	Actinobacteriota	Actinobacteria	Bifidobacteriales	Bifidobacteriaceae	Bifidobacterium
81235	daa4f1dac916ad5bfe95a26e5143f993	A-0-V	A87	0.6453	d__Bacteria	Firmicutes	Bacilli	Lactobacillales	Lactobacillaceae	Lactobacillus
25229	48cb184415f98a446e793faad901d64e	B-0-V	C27	0.645111	d__Bacteria	Proteobacteria	Gammaproteobacteria	Vibrionales	Vibrionaceae	Photobacterium
21547	3ec9a72eea2934c7e20bf5e3840b3935	B-init	A38	0.644767	d__Bacteria	Bacteroidota	Bacteroidia	Bacteroidales	Tannerellaceae	Parabacteroides
49432	8bcecfcbbe56c319b7884ef6b4617200	B-0-F	C53	0.644578	d__Bacteria	Firmicutes	Clostridia	Lachnospirales	Lachnospiraceae	[Ruminococcus]_gnavus_group
31372	59691f971f4053e44ce26b13ca869aee	A-0-V	A69	0.644524	d__Bacteria	Proteobacteria	Gammaproteobacteria	Legionellales	Legionellaceae	Legionella
21960	3f4b2f86416eb38412f450690eb1034e	A-0-F	A97	0.644318	d__Bacteria	Proteobacteria	Alphaproteobacteria	Rickettsiales	Rickettsiaceae	Candidatus_Megaira
92342	f3f54314fef1d3dcd9100e8e1f152532	B-init	A38	0.644163	d__Bacteria	Verrucomicrobiota	Chlamydiae	Chlamydiales	Parachlamydiaceae	Neochlamydia
35112	65af4079aa3aaee5d30560f309700039	A-init	A19	0.643977	d__Bacteria	Actinobacteriota	Actinobacteria	Micrococcales	Microbacteriaceae	Plantibacter
66113	bb3c88d39ecb4ec8cae5696b952ddbc1	B-0-V	C29	0.64397	d__Bacteria	Proteobacteria	Gammaproteobacteria	Burkholderiales	Comamonadaceae	Ideonella
46611	87c9410e151ff4b3fb2720d4045b0eb5	A-0-F	A94	0.643569	d__Bacteria	Bacteroidota	Bacteroidia	Flavobacteriales	Weeksellaceae	Chryseobacterium
16899	2f4a2b08eec8d8d5f66dc0d20552881f	A-1-F	B91	0.643547	d__Bacteria	Proteobacteria	Gammaproteobacteria	Enterobacterales	Enterobacteriaceae	Escherichia-Shigella
76907	d05d68c0239c78c6beb2ab46965ba812	B-0-V	C28	0.643497	d__Bacteria	Proteobacteria	Alphaproteobacteria	Sphingomonadales	Sphingomonadaceae	Qipengyuania
88435	eba8d73fc1fb9fb0f1f8810581320db3	A-1-F	B77	0.643261	d__Bacteria	Proteobacteria	Gammaproteobacteria	Burkholderiales	Nitrosomonadaceae	Nitrosomonas
60434	ac75f4618ec92d08d810ae8005ca993d	B-0-V	C29	0.642189	d__Bacteria	Proteobacteria	Gammaproteobacteria	Oceanospirillales	Pseudohongiellaceae	Pseudohongiella
71768	c5c200356c53f3783d634aa0406cf3e9	B-1-F	D20	0.641942	d__Bacteria	Firmicutes	Bacilli	Lactobacillales	Streptococcaceae	Lactococcus
7585	18a9028dff6d3759193ec26771449c1c	B-0-F	C58	0.641471	d__Bacteria	Proteobacteria	Gammaproteobacteria	Enterobacterales	Enterobacteriaceae	Klebsiella
28198	4f85a9c6c1a2b01064df1c3845b588a6	B-0-V	C28	0.641323	d__Bacteria	Bacteroidota	Bacteroidia	Chitinophagales	Chitinophagaceae	Rurimicrobium
24846	47d283a3f15b9959df96af278d4c35d4	B-init	A44	0.641139	d__Bacteria	Firmicutes	Clostridia	Lachnospirales	Lachnospiraceae	Roseburia
9460	1ed72b3487b42affd1ce9152f0f0fd52	A-init	A09	0.641136	d__Bacteria	Patescibacteria	Saccharimonadia	Saccharimonadales	Saccharimonadales	Saccharimonadales
57853	a0075800f0e203e408fdb56bef8c3bad	A-0-V	A82	0.641085	d__Bacteria	Proteobacteria	Gammaproteobacteria	Burkholderiales	Neisseriaceae	Kingella
15186	2aa282c745a023e4d652f986b63864b5	B-init	A28	0.640797	d__Bacteria	Bacteroidota	Bacteroidia	Bacteroidales	Prevotellaceae	Prevotella
41792	7d2e2fca176d25f1ceb892bed1ef4f8d	B-init	A35	0.640758	d__Bacteria	Actinobacteriota	Actinobacteria	Propionibacteriales	Propionibacteriaceae	Cutibacterium
35590	68edca802ee4be36d5b22ccfeb424b95	B-0-V	C38	0.640694	d__Bacteria	Firmicutes	Negativicutes	Acidaminococcales	Acidaminococcaceae	Acidaminococcus
88820	eccab839a45edd87251e3c3f36b9001b	A-1-V	B47	0.640649	d__Bacteria	Firmicutes	Clostridia	Clostridiales	Clostridiaceae	Clostridium_sensu_stricto_1
15195	2aa282c745a023e4d652f986b63864b5	B-0-F	C46	0.64054	d__Bacteria	Bacteroidota	Bacteroidia	Bacteroidales	Prevotellaceae	Prevotella
19574	38f9479d2f37d1036274704b09d2e3c5	B-1-V	C99	0.640348	d__Bacteria	Firmicutes	Clostridia	Lachnospirales	Lachnospiraceae	Blautia
64253	b815668a1e362dc6a897d2895c351449	A-1-F	B79	0.640057	d__Bacteria	Proteobacteria	Gammaproteobacteria	Pseudomonadales	Moraxellaceae	Acinetobacter
86599	e81a37d525623e17d4092ba2a35c435f	B-0-V	C24	0.639986	d__Bacteria	Actinobacteriota	Actinobacteria	Micrococcales	Microbacteriaceae	Microbacterium
1578	03b67b590b30c697130d95a2b7ddb0d8	A-0-V	A57	0.639113	d__Bacteria	Proteobacteria	Gammaproteobacteria	Burkholderiales	Comamonadaceae	Pelomonas
15216	2aa282c745a023e4d652f986b63864b5	B-1-V	C73	0.638233	d__Bacteria	Bacteroidota	Bacteroidia	Bacteroidales	Prevotellaceae	Prevotella
68471	bfad690571983692244717f38b9c41c7	A-0-F	B23	0.638189	d__Bacteria	Bacteroidota	Bacteroidia	Bacteroidales	Bacteroidaceae	Bacteroides
1447	03b67b590b30c697130d95a2b7ddb0d8	B-init	A43	0.638126	d__Bacteria	Proteobacteria	Gammaproteobacteria	Burkholderiales	Comamonadaceae	Pelomonas
23317	4255faeed00fcece72cf730fd505b447	A-1-F	B77	0.636835	d__Bacteria	Bacteroidota	Bacteroidia	Flavobacteriales	Flavobacteriaceae	Cellulophaga
54993	99a20210b8f1fc7230a6e3bdeb718ea6	A-1-F	B77	0.636757	d__Bacteria	NB1-j	NB1-j	NB1-j	NB1-j	NB1-j
22999	41ac7740577df7fb4100bef8df5dacf9	A-0-V	A60	0.63662	d__Bacteria	Proteobacteria	Gammaproteobacteria	Burkholderiales	Burkholderiaceae	Polynucleobacter
67333	bd54f705eca26522d89f89b670e5b43a	B-1-V	C97	0.636439	d__Bacteria	Firmicutes	Bacilli	Mycoplasmatales	Mycoplasmataceae	Mycoplasma
72839	c829af04d2c6f3cb7e87f1e9b83e3823	A-0-F	B25	0.635848	d__Bacteria	Proteobacteria	Alphaproteobacteria	Rhizobiales	Rhizobiaceae	uncultured
97211	fd4f29296f24b97db3e33f2935e32783	B-1-F	D27	0.635808	d__Bacteria	Proteobacteria	Alphaproteobacteria	Acetobacterales	Acetobacteraceae	Roseomonas
70985	c4205e8a1c140aa7f454b656b735871f	B-0-V	C13	0.635507	d__Bacteria	Patescibacteria	Gracilibacteria	Absconditabacteriales_(SR1)	Absconditabacteriales_(SR1)	Absconditabacteriales_(SR1)
53685	95595a8e5962ef69862b877b403c5943	A-0-F	B23	0.635499	d__Bacteria	Firmicutes	Bacilli	Staphylococcales	Staphylococcaceae	Staphylococcus
79428	d555a790939c18b5aa0f2b7720b238c5	B-1-V	C83	0.63543	d__Bacteria	Actinobacteriota	Actinobacteria	Actinomycetales	Actinomycetaceae	Varibaculum
35232	65af4079aa3aaee5d30560f309700039	A-init	A05	0.635198	d__Bacteria	Actinobacteriota	Actinobacteria	Micrococcales	Microbacteriaceae	Plantibacter
81340	daa4f1dac916ad5bfe95a26e5143f993	A-init	A21	0.635147	d__Bacteria	Firmicutes	Bacilli	Lactobacillales	Lactobacillaceae	Lactobacillus
45626	86367c233db50e17e4d9e1b807a91da4	A-1-F	B77	0.635008	d__Bacteria	Proteobacteria	Gammaproteobacteria	Burkholderiales	Burkholderiaceae	Limnobacter
57354	9f17ae388475de02e6f7f477784a9cc4	A-0-F	A97	0.634134	d__Bacteria	Proteobacteria	Alphaproteobacteria	Paracaedibacterales	Paracaedibacteraceae	Candidatus_Paracaedibacter
12938	25e29edc5ce3022257a80d2448244ee6	A-1-F	B76	0.634058	d__Bacteria	Actinobacteriota	Actinobacteria	Corynebacteriales	Corynebacteriaceae	Lawsonella
2660	08b724bfcf15bd269747a98e320242f1	A-0-F	B08	0.634044	d__Bacteria	Myxococcota	Polyangia	Polyangiales	Polyangiaceae	Pajaroellobacter
42440	7e3e371ef86710a1d15916b6ac9b8bab	A-0-V	A86	0.6339	d__Bacteria	Firmicutes	Clostridia	Lachnospirales	Lachnospiraceae	[Eubacterium]_eligens_group
94874	f991274e234ade6f6a6a2df1daeea685	B-0-F	C69	0.633354	d__Bacteria	Actinobacteriota	Actinobacteria	Bifidobacteriales	Bifidobacteriaceae	Bifidobacterium
18408	3405d03b5b15b136693d243a7a66b554	A-1-V	B39	0.633033	d__Bacteria	Firmicutes	Negativicutes	Veillonellales-Selenomonadales	Veillonellaceae	Megasphaera
31271	59691f971f4053e44ce26b13ca869aee	A-0-F	B08	0.63292	d__Bacteria	Proteobacteria	Gammaproteobacteria	Legionellales	Legionellaceae	Legionella
19310	36cb66822f9a7fa7af13cb339fbdc0e1	B-0-V	C19	0.632653	d__Bacteria	Bacteroidota	Bacteroidia	Flavobacteriales	Crocinitomicaceae	Crocinitomix
89263	ee25952c943b8b986b9e1002b59a8f59	A-1-V	B61	0.632522	d__Bacteria	Proteobacteria	Gammaproteobacteria	Burkholderiales	EC94	EC94
91618	f2498d6f9a80f8edbd73769914d8a38a	B-init	A37	0.632448	d__Bacteria	Firmicutes	Bacilli	Bacillales	Bacillaceae	Bacillus
81388	daa4f1dac916ad5bfe95a26e5143f993	A-1-V	B50	0.632368	d__Bacteria	Firmicutes	Bacilli	Lactobacillales	Lactobacillaceae	Lactobacillus
27254	4d25a8df91d3c13d6bf9511814b12bc1	A-init	A08	0.632194	d__Bacteria	Proteobacteria	Gammaproteobacteria	Xanthomonadales	Xanthomonadaceae	Stenotrophomonas
51825	919b6cd7ed3170ca20a6e0b7e8edf456	B-0-F	C63	0.631829	d__Bacteria	Bacteroidota	Bacteroidia	Bacteroidales	Porphyromonadaceae	Porphyromonas
81326	daa4f1dac916ad5bfe95a26e5143f993	A-1-F	C03	0.631673	d__Bacteria	Firmicutes	Bacilli	Lactobacillales	Lactobacillaceae	Lactobacillus
45688	86367c233db50e17e4d9e1b807a91da4	B-1-V	C74	0.631638	d__Bacteria	Proteobacteria	Gammaproteobacteria	Burkholderiales	Burkholderiaceae	Limnobacter
31296	59691f971f4053e44ce26b13ca869aee	A-init	A21	0.630077	d__Bacteria	Proteobacteria	Gammaproteobacteria	Legionellales	Legionellaceae	Legionella
16590	2f3464d9017dbcc3c07539e9e6d031d1	B-1-V	C86	0.62995	d__Bacteria	Actinobacteriota	Actinobacteria	Micrococcales	Micrococcaceae	Kocuria
68400	bfad690571983692244717f38b9c41c7	A-1-V	B39	0.629796	d__Bacteria	Bacteroidota	Bacteroidia	Bacteroidales	Bacteroidaceae	Bacteroides
71722	c5c200356c53f3783d634aa0406cf3e9	B-0-V	C24	0.629746	d__Bacteria	Firmicutes	Bacilli	Lactobacillales	Streptococcaceae	Lactococcus
82673	dcdf220234a342507a50899ecea1d558	B-init	A29	0.629614	d__Bacteria	Fusobacteriota	Fusobacteriia	Fusobacteriales	Fusobacteriaceae	Cetobacterium
88944	eccab839a45edd87251e3c3f36b9001b	A-0-F	B08	0.628443	d__Bacteria	Firmicutes	Clostridia	Clostridiales	Clostridiaceae	Clostridium_sensu_stricto_1
9454	1ed72b3487b42affd1ce9152f0f0fd52	A-1-V	B66	0.627174	d__Bacteria	Patescibacteria	Saccharimonadia	Saccharimonadales	Saccharimonadales	Saccharimonadales
19523	38f9479d2f37d1036274704b09d2e3c5	B-0-F	C65	0.62713	d__Bacteria	Firmicutes	Clostridia	Lachnospirales	Lachnospiraceae	Blautia
78448	d443d45b9452b33e2f15317f488a8aff	B-init	A32	0.626924	d__Bacteria	Actinobacteriota	Coriobacteriia	Coriobacteriales	Coriobacteriaceae	Collinsella
94998	f991274e234ade6f6a6a2df1daeea685	A-0-F	A95	0.626897	d__Bacteria	Actinobacteriota	Actinobacteria	Bifidobacteriales	Bifidobacteriaceae	Bifidobacterium
64160	b815668a1e362dc6a897d2895c351449	B-0-V	C24	0.626367	d__Bacteria	Proteobacteria	Gammaproteobacteria	Pseudomonadales	Moraxellaceae	Acinetobacter
40390	773c520c24f7ea132630745c280868de	B-init	A44	0.625661	d__Bacteria	Actinobacteriota	Acidimicrobiia	Microtrichales	Microtrichaceae	uncultured
32036	5c0644f23e7db04b7c8bd37098828313	A-1-V	B39	0.625425	d__Bacteria	Firmicutes	Clostridia	Lachnospirales	Lachnospiraceae	[Ruminococcus]_torques_group
10420	211994a9c7923e1abb0a405779031e75	B-0-V	C33	0.625396	d__Bacteria	Proteobacteria	Gammaproteobacteria	Burkholderiales	Comamonadaceae	Aquabacterium
82804	dcdf220234a342507a50899ecea1d558	B-1-F	D10	0.625218	d__Bacteria	Fusobacteriota	Fusobacteriia	Fusobacteriales	Fusobacteriaceae	Cetobacterium
9543	1ed72b3487b42affd1ce9152f0f0fd52	B-0-F	C58	0.624209	d__Bacteria	Patescibacteria	Saccharimonadia	Saccharimonadales	Saccharimonadales	Saccharimonadales
68504	bfad690571983692244717f38b9c41c7	B-0-F	C69	0.624182	d__Bacteria	Bacteroidota	Bacteroidia	Bacteroidales	Bacteroidaceae	Bacteroides
73813	ca651ff9d324fd0c59191accbbbee7c5	A-0-F	B08	0.624041	d__Bacteria	Acidobacteriota	Acidobacteriae	Acidobacteriae	Acidobacteriae	Paludibaculum
42062	7dc68bec82a93fad5e49c221636d2ec1	B-0-V	C29	0.623866	d__Bacteria	Proteobacteria	Gammaproteobacteria	Burkholderiales	Comamonadaceae	Rhodoferax
79785	d614cbdf872235dd4d3eee876b50d3d6	A-0-F	B08	0.623624	d__Bacteria	Verrucomicrobiota	Verrucomicrobiae	Verrucomicrobiales	DEV007	DEV007
88883	eccab839a45edd87251e3c3f36b9001b	B-init	A36	0.623364	d__Bacteria	Firmicutes	Clostridia	Clostridiales	Clostridiaceae	Clostridium_sensu_stricto_1
80103	d6f2368777e25682151141153921fd72	B-0-V	C29	0.622918	d__Bacteria	Bacteroidota	Bacteroidia	Chitinophagales	Chitinophagaceae	Terrimonas
77947	d3fa8b1d961c8c40d63f616e8088f10f	B-0-V	C29	0.622732	d__Bacteria	Myxococcota	Polyangia	Nannocystales	Nannocystaceae	Nannocystis
69435	c150839b57c4ab5ed846615c91f5a818	B-1-V	C86	0.622429	d__Bacteria	Firmicutes	Clostridia	Peptostreptococcales-Tissierellales	Peptostreptococcales-Tissierellales	Peptoniphilus
78421	d443d45b9452b33e2f15317f488a8aff	A-0-V	A85	0.622263	d__Bacteria	Actinobacteriota	Coriobacteriia	Coriobacteriales	Coriobacteriaceae	Collinsella
81373	daa4f1dac916ad5bfe95a26e5143f993	B-init	A33	0.621851	d__Bacteria	Firmicutes	Bacilli	Lactobacillales	Lactobacillaceae	Lactobacillus
9395	1ed72b3487b42affd1ce9152f0f0fd52	A-0-F	A94	0.621668	d__Bacteria	Patescibacteria	Saccharimonadia	Saccharimonadales	Saccharimonadales	Saccharimonadales
68500	bfad690571983692244717f38b9c41c7	A-0-V	A55	0.621638	d__Bacteria	Bacteroidota	Bacteroidia	Bacteroidales	Bacteroidaceae	Bacteroides
89336	ee25952c943b8b986b9e1002b59a8f59	A-0-F	B11	0.621391	d__Bacteria	Proteobacteria	Gammaproteobacteria	Burkholderiales	EC94	EC94
95062	f991274e234ade6f6a6a2df1daeea685	A-0-V	A69	0.621209	d__Bacteria	Actinobacteriota	Actinobacteria	Bifidobacteriales	Bifidobacteriaceae	Bifidobacterium
51848	919b6cd7ed3170ca20a6e0b7e8edf456	A-0-V	A81	0.620295	d__Bacteria	Bacteroidota	Bacteroidia	Bacteroidales	Porphyromonadaceae	Porphyromonas
72847	c829af04d2c6f3cb7e87f1e9b83e3823	B-init	A29	0.619976	d__Bacteria	Proteobacteria	Alphaproteobacteria	Rhizobiales	Rhizobiaceae	uncultured
21709	3eff9fe5af732b9315de0ba67358898e	B-init	A43	0.619239	d__Bacteria	Bacteroidota	Bacteroidia	Bacteroidales	Prevotellaceae	uncultured
18550	3405d03b5b15b136693d243a7a66b554	B-init	A34	0.619226	d__Bacteria	Firmicutes	Negativicutes	Veillonellales-Selenomonadales	Veillonellaceae	Megasphaera
86848	e84d01f283fcb8985884aef057727e86	B-init	A40	0.619091	d__Bacteria	Firmicutes	Clostridia	Lachnospirales	Lachnospiraceae	Marvinbryantia
67323	bd54f705eca26522d89f89b670e5b43a	A-1-V	B39	0.618716	d__Bacteria	Firmicutes	Bacilli	Mycoplasmatales	Mycoplasmataceae	Mycoplasma
74883	cc512e28c4698b4ecf9a3cbd1d40412b	B-init	A43	0.618089	d__Bacteria	Proteobacteria	Gammaproteobacteria	Pseudomonadales	Pseudomonadaceae	Pseudomonas
1552	03b67b590b30c697130d95a2b7ddb0d8	B-init	A38	0.617643	d__Bacteria	Proteobacteria	Gammaproteobacteria	Burkholderiales	Comamonadaceae	Pelomonas
69424	c150839b57c4ab5ed846615c91f5a818	A-1-F	B76	0.617519	d__Bacteria	Firmicutes	Clostridia	Peptostreptococcales-Tissierellales	Peptostreptococcales-Tissierellales	Peptoniphilus
48790	8ab211ae1a2761d07dd16c47b5625e80	B-0-F	C57	0.6175	d__Bacteria	Firmicutes	Clostridia	Lachnospirales	Lachnospiraceae	Lachnoclostridium
22844	40f80939e6303ce27ee4934e5332b44d	B-init	A41	0.616697	d__Bacteria	Firmicutes	Clostridia	Oscillospirales	Ruminococcaceae	Faecalibacterium
97782	fdc1a7c3ebe3c43c9205147181cadf6b	B-0-F	C69	0.616281	d__Bacteria	Actinobacteriota	Actinobacteria	Corynebacteriales	Corynebacteriaceae	Corynebacterium
29790	547f7f631b685c5f07486e3170f16ea4	B-0-F	C48	0.616046	d__Bacteria	Firmicutes	Clostridia	Lachnospirales	Lachnospiraceae	Dorea
40429	77c16a0e7b738adba7bbac4d39433b21	A-1-V	B52	0.61571	d__Bacteria	Actinobacteriota	Actinobacteria	Micrococcales	Brevibacteriaceae	Brevibacterium
33169	5cff26bc5c777eb65b293a6277d868a9	B-1-V	C89	0.615499	d__Bacteria	Proteobacteria	Alphaproteobacteria	Rhizobiales	Beijerinckiaceae	Methylobacterium-Methylorubrum
82824	dcdf220234a342507a50899ecea1d558	B-1-V	C94	0.615491	d__Bacteria	Fusobacteriota	Fusobacteriia	Fusobacteriales	Fusobacteriaceae	Cetobacterium
94920	f991274e234ade6f6a6a2df1daeea685	A-1-V	B62	0.615387	d__Bacteria	Actinobacteriota	Actinobacteria	Bifidobacteriales	Bifidobacteriaceae	Bifidobacterium
95037	f991274e234ade6f6a6a2df1daeea685	A-1-F	C05	0.614377	d__Bacteria	Actinobacteriota	Actinobacteria	Bifidobacteriales	Bifidobacteriaceae	Bifidobacterium
94832	f965a671b905639699196aaa0a6bb401	B-init	A40	0.614213	d__Bacteria	Actinobacteriota	Actinobacteria	Micrococcales	Micrococcaceae	Rothia
49785	8d1a8eabe89284502bdfb75fe1f47783	A-1-F	B87	0.613911	d__Bacteria	Actinobacteriota	Actinobacteria	Corynebacteriales	Dietziaceae	Dietzia
19459	38f9479d2f37d1036274704b09d2e3c5	A-0-V	A56	0.613685	d__Bacteria	Firmicutes	Clostridia	Lachnospirales	Lachnospiraceae	Blautia
42949	7f2a3c672612702a6fb7cca53b6b3584	B-0-V	C13	0.613554	d__Bacteria	Bacteroidota	Bacteroidia	Flavobacteriales	Flavobacteriaceae	Arenibacter
81301	daa4f1dac916ad5bfe95a26e5143f993	B-1-F	D06	0.613459	d__Bacteria	Firmicutes	Bacilli	Lactobacillales	Lactobacillaceae	Lactobacillus
17779	32d82707df89d6609bb9832e5b3e122a	A-init	A20	0.613388	d__Bacteria	Firmicutes	Clostridia	Christensenellales	Christensenellaceae	Christensenellaceae_R-7_group
94217	f8c498bb082e88858ac5e5643b354e69	B-0-V	C13	0.61321	d__Bacteria	Hydrogenedentes	Hydrogenedentia	Hydrogenedentiales	Hydrogenedensaceae	Hydrogenedensaceae
52925	946ee03cdd72ed749039f8e985b0bcbd	B-1-V	C95	0.612759	d__Bacteria	Firmicutes	Bacilli	Lactobacillales	Leuconostocaceae	Leuconostoc
32577	5c504b3a31634d81a9e2b9c5ab1f14d3	A-1-V	B51	0.612748	d__Bacteria	Proteobacteria	Gammaproteobacteria	Diplorickettsiales	Diplorickettsiaceae	Rickettsiella
53820	95595a8e5962ef69862b877b403c5943	B-1-F	D19	0.612641	d__Bacteria	Firmicutes	Bacilli	Staphylococcales	Staphylococcaceae	Staphylococcus
2953	0968de234aa6e7ec73c7343a794851e4	A-1-V	B53	0.611768	d__Bacteria	Bacteroidota	Bacteroidia	Chitinophagales	Saprospiraceae	uncultured
24649	4795b754dc293ce7ee7ebbc6a438f820	B-1-V	C83	0.61156	d__Bacteria	Bacteroidota	Bacteroidia	Chitinophagales	Chitinophagaceae	uncultured
31922	5c0591245b7a693648643321b14306c5	A-init	A05	0.610526	d__Bacteria	Proteobacteria	Gammaproteobacteria	Gammaproteobacteria_Incertae_Sedis	Unknown_Family	Acidibacter
24881	47d283a3f15b9959df96af278d4c35d4	B-init	A39	0.610403	d__Bacteria	Firmicutes	Clostridia	Lachnospirales	Lachnospiraceae	Roseburia
89977	ef289d460d88b8bf99288c9ccafa3de4	B-0-V	C14	0.610067	d__Bacteria	Actinobacteriota	Actinobacteria	Corynebacteriales	Nocardiaceae	Rhodococcus
12523	2546dd1d30f6556190239a0f5c8efad3	A-0-F	B10	0.610012	d__Bacteria	Firmicutes	Clostridia	Lachnospirales	Lachnospiraceae	Tuzzerella
78370	d443d45b9452b33e2f15317f488a8aff	A-1-F	B99	0.609987	d__Bacteria	Actinobacteriota	Coriobacteriia	Coriobacteriales	Coriobacteriaceae	Collinsella
17261	30966b0c14472d1b3ef57f4cf9d6ec14	A-0-F	A98	0.60975	d__Bacteria	Actinobacteriota	Actinobacteria	Micrococcales	Bogoriellaceae	Georgenia
16449	2db124569c617e0ea98b428773f2c946	B-0-V	C15	0.609366	d__Bacteria	Proteobacteria	Gammaproteobacteria	Burkholderiales	Rhodocyclaceae	Methyloversatilis
59413	a72f1f05314ebe925b850f5900591648	A-1-V	B40	0.609325	d__Bacteria	Spirochaetota	Brevinematia	Brevinematales	Brevinemataceae	Brevinema
82726	dcdf220234a342507a50899ecea1d558	A-1-F	B92	0.608701	d__Bacteria	Fusobacteriota	Fusobacteriia	Fusobacteriales	Fusobacteriaceae	Cetobacterium
44741	843ece7261c036b23a896078ce760af5	A-0-V	A71	0.608657	d__Bacteria	Proteobacteria	Alphaproteobacteria	Rhizobiales	Hyphomicrobiaceae	Hyphomicrobium
29910	547f7f631b685c5f07486e3170f16ea4	A-init	A07	0.60834	d__Bacteria	Firmicutes	Clostridia	Lachnospirales	Lachnospiraceae	Dorea
45987	8758bfdb0e82a3dacaf3557aa5ce105e	A-0-F	B08	0.608112	d__Bacteria	Proteobacteria	Gammaproteobacteria	Burkholderiales	Oxalobacteraceae	Undibacterium
52948	946ee03cdd72ed749039f8e985b0bcbd	B-1-F	D30	0.607161	d__Bacteria	Firmicutes	Bacilli	Lactobacillales	Leuconostocaceae	Leuconostoc
92689	f46f5e956d3fe23ca626d533024b2f3d	A-1-F	B77	0.607102	d__Bacteria	Nitrospirota	Nitrospiria	Nitrospirales	Nitrospiraceae	Nitrospira
26413	4aacd1b3886c98efa670727269526bc7	B-0-V	C15	0.607094	d__Bacteria	Proteobacteria	Gammaproteobacteria	Xanthomonadales	Rhodanobacteraceae	uncultured
6053	144905679a88399dfc475d2d5ac9b432	B-0-F	C58	0.606918	d__Bacteria	Bdellovibrionota	Oligoflexia	0319-6G20	0319-6G20	0319-6G20
31593	599a73cad76351bcc6176f64e183b643	A-1-V	B50	0.605809	d__Bacteria	Proteobacteria	Gammaproteobacteria	Pasteurellales	Pasteurellaceae	Haemophilus
47695	88e7ae405a86114ca9a1bb2cde3630bd	A-0-F	B08	0.605782	d__Bacteria	Bacteroidota	Bacteroidia	Cytophagales	Hymenobacteraceae	Hymenobacter
97907	fdc1a7c3ebe3c43c9205147181cadf6b	A-0-F	B27	0.605486	d__Bacteria	Actinobacteriota	Actinobacteria	Corynebacteriales	Corynebacteriaceae	Corynebacterium
4781	11fb5435de9654fcd1ba0ca103e584a3	A-0-F	B10	0.605205	d__Bacteria	Firmicutes	Bacilli	Erysipelotrichales	Erysipelotrichaceae	Holdemanella
68429	bfad690571983692244717f38b9c41c7	B-0-V	C18	0.60515	d__Bacteria	Bacteroidota	Bacteroidia	Bacteroidales	Bacteroidaceae	Bacteroides
30916	58a358e384971108358661b380db3338	B-1-F	D26	0.603931	d__Bacteria	Firmicutes	Clostridia	Lachnospirales	Lachnospiraceae	Lachnospiraceae_UCG-004
68731	c0783e7faf27a50019b0a25441e81fe4	B-0-V	C28	0.603315	d__Bacteria	Bacteroidota	Bacteroidia	Flavobacteriales	NS9_marine_group	NS9_marine_group
86518	e81a37d525623e17d4092ba2a35c435f	B-0-F	C65	0.603094	d__Bacteria	Actinobacteriota	Actinobacteria	Micrococcales	Microbacteriaceae	Microbacterium
67200	bd30abf0875c8651ba0bab8241c404a4	B-0-V	C24	0.602862	d__Bacteria	Firmicutes	Negativicutes	Veillonellales-Selenomonadales	Veillonellaceae	Dialister
75091	ccb93ee2efda90890b740b848035ee4b	B-0-V	C13	0.602396	d__Bacteria	Proteobacteria	Gammaproteobacteria	Burkholderiales	Comamonadaceae	Simplicispira
82741	dcdf220234a342507a50899ecea1d558	A-0-F	B24	0.602301	d__Bacteria	Fusobacteriota	Fusobacteriia	Fusobacteriales	Fusobacteriaceae	Cetobacterium
75158	ccb93ee2efda90890b740b848035ee4b	A-1-F	B77	0.601225	d__Bacteria	Proteobacteria	Gammaproteobacteria	Burkholderiales	Comamonadaceae	Simplicispira
40430	77c16a0e7b738adba7bbac4d39433b21	A-0-F	B23	0.60031	d__Bacteria	Actinobacteriota	Actinobacteria	Micrococcales	Brevibacteriaceae	Brevibacterium
30163	569418df588c6249c6525811063aacf5	A-0-V	A83	0.600272	d__Bacteria	Firmicutes	Clostridia	Peptostreptococcales-Tissierellales	Peptostreptococcales-Tissierellales	Finegoldia
31246	59691f971f4053e44ce26b13ca869aee	A-1-V	B48	0.600184	d__Bacteria	Proteobacteria	Gammaproteobacteria	Legionellales	Legionellaceae	Legionella
60999	af1949643a84e65f00778293ab517abb	A-1-F	C03	0.59995	d__Bacteria	Proteobacteria	Alphaproteobacteria	Rhodobacterales	Rhodobacteraceae	Rhodobacter
33315	5f3a4d4b4b7e026253c42d0810a67152	A-1-V	B65	0.599802	d__Bacteria	Proteobacteria	Gammaproteobacteria	Burkholderiales	Neisseriaceae	uncultured
23644	427ce9a05fbc51f9f22de0d544336cff	A-0-F	A97	0.599084	d__Bacteria	Proteobacteria	Alphaproteobacteria	Holosporales	Holosporaceae	uncultured
47475	88e477eaee6a480179a3ca253a2733f3	B-0-V	C28	0.597842	d__Bacteria	Myxococcota	Polyangia	Haliangiales	Haliangiaceae	Haliangium
21985	3f4b2f86416eb38412f450690eb1034e	B-0-V	C13	0.59783	d__Bacteria	Proteobacteria	Alphaproteobacteria	Rickettsiales	Rickettsiaceae	Candidatus_Megaira
16077	2cc6cb2272560d4ef4009825ae258067	A-0-F	B11	0.597822	d__Bacteria	Actinobacteriota	Actinobacteria	Micromonosporales	Micromonosporaceae	Actinoplanes
53798	95595a8e5962ef69862b877b403c5943	B-1-V	C89	0.597707	d__Bacteria	Firmicutes	Bacilli	Staphylococcales	Staphylococcaceae	Staphylococcus
28581	51bd6faad554a376240a53e39848eae6	A-0-F	A97	0.597296	d__Bacteria	Proteobacteria	Gammaproteobacteria	Xanthomonadales	Rhodanobacteraceae	Ahniella
30588	583989ef83293faec9d557719e55deae	A-1-F	B87	0.596889	d__Bacteria	Actinobacteriota	Actinobacteria	Micrococcales	Dermacoccaceae	Dermacoccus
4304	108ec75ebd3d17a56bfabec9ab334e0e	B-0-F	C65	0.596849	d__Bacteria	Firmicutes	Clostridia	Peptostreptococcales-Tissierellales	Peptostreptococcales-Tissierellales	Fenollaria
44980	843f078228a6209e1127b8a27d9d10fc	A-0-F	A95	0.596197	d__Bacteria	Actinobacteriota	Coriobacteriia	Coriobacteriales	Atopobiaceae	Libanicoccus
73409	c9d4d53244ba11139393a5056692ffe4	A-1-F	B91	0.595581	d__Bacteria	Proteobacteria	Alphaproteobacteria	Rhodobacterales	Rhodobacteraceae	Pseudorhodobacter
41547	7b9b639195fb03882dc9ec52802c8428	B-0-V	C13	0.595439	d__Bacteria	Bacteroidota	Kapabacteria	Kapabacteriales	Kapabacteriales	Kapabacteriales
13218	265a90fcff1340475499248a71331f2f	B-init	A40	0.594917	d__Bacteria	Proteobacteria	Gammaproteobacteria	Burkholderiales	Burkholderiaceae	Burkholderia-Caballeronia-Paraburkholderia
30189	569418df588c6249c6525811063aacf5	B-init	A40	0.594455	d__Bacteria	Firmicutes	Clostridia	Peptostreptococcales-Tissierellales	Peptostreptococcales-Tissierellales	Finegoldia
53913	95d2ecb8f3d61b02923baf7f91940110	A-0-F	A97	0.59405	d__Bacteria	Proteobacteria	Alphaproteobacteria	Sphingomonadales	Sphingomonadaceae	Altererythrobacter
26643	4bfd753da576fb90bc4e253a4657f7a8	B-1-V	C86	0.593944	d__Bacteria	Firmicutes	Clostridia	Lachnospirales	Lachnospiraceae	[Eubacterium]_xylanophilum_group
68537	bfad690571983692244717f38b9c41c7	B-0-F	C53	0.593883	d__Bacteria	Bacteroidota	Bacteroidia	Bacteroidales	Bacteroidaceae	Bacteroides
79685	d5694b96d7760e595c6a132766250d5d	B-init	A29	0.593579	d__Bacteria	Firmicutes	Clostridia	Peptostreptococcales-Tissierellales	Peptostreptococcales-Tissierellales	Ezakiella
67433	bd54f705eca26522d89f89b670e5b43a	A-0-F	B10	0.592902	d__Bacteria	Firmicutes	Bacilli	Mycoplasmatales	Mycoplasmataceae	Mycoplasma
712	01d3719b8c40019da7add768ca136c51	A-0-F	A97	0.592739	d__Bacteria	Bacteroidota	Bacteroidia	Bacteroidales	Ika33	Ika33
57635	9f522f5b907f6e19977eac356a510502	B-0-V	C19	0.592222	d__Bacteria	WPS-2	WPS-2	WPS-2	WPS-2	WPS-2
5757	1427c1fc0fd50e1e2e558ffc1dcbf728	B-0-V	C13	0.592092	d__Bacteria	Bacteroidota	Bacteroidia	Sphingobacteriales	Sphingobacteriaceae	Pedobacter
65736	bb0e1dbbc9c6371a42539ce76c447edf	B-0-V	C15	0.59153	d__Bacteria	Bacteroidota	Bacteroidia	Cytophagales	Microscillaceae	Chryseolinea
97866	fdc1a7c3ebe3c43c9205147181cadf6b	B-1-V	C86	0.591434	d__Bacteria	Actinobacteriota	Actinobacteria	Corynebacteriales	Corynebacteriaceae	Corynebacterium
20854	3cb96e3722dc08f366647b93c038d508	B-init	A36	0.591254	d__Bacteria	Bacteroidota	Bacteroidia	Cytophagales	Cyclobacteriaceae	Cyclobacteriaceae
40867	7a793c7d4b9e1a65e9013f053b5854f5	A-0-F	B08	0.590981	d__Bacteria	Proteobacteria	Gammaproteobacteria	Aeromonadales	Aeromonadaceae	Aeromonas
13737	289b96400f95801895979d0c88b2e2ef	B-0-V	C28	0.590292	d__Bacteria	Proteobacteria	Alphaproteobacteria	Rhizobiales	Beijerinckiaceae	Bosea
86116	e6d674f2c78a60968218fa2c00c67904	B-1-V	C86	0.58982	d__Bacteria	Firmicutes	Clostridia	Peptostreptococcales-Tissierellales	Peptostreptococcales-Tissierellales	Murdochiella
18925	361d5fcf93ca753fe4872c98a62972b3	B-1-F	D20	0.589715	d__Bacteria	Firmicutes	Clostridia	Lachnospirales	Lachnospiraceae	Anaerostipes
19659	39588ae5a2fba3ddc3cad7a75d195554	A-1-F	B99	0.589619	d__Bacteria	Firmicutes	Clostridia	Lachnospirales	Lachnospiraceae	[Eubacterium]_hallii_group
71710	c5c200356c53f3783d634aa0406cf3e9	B-init	A29	0.589424	d__Bacteria	Firmicutes	Bacilli	Lactobacillales	Streptococcaceae	Lactococcus
80599	da3fd1a55a332ea87aa1da2b633d54b2	A-0-V	A86	0.589186	d__Bacteria	Firmicutes	Bacilli	Lactobacillales	Streptococcaceae	Streptococcus
72195	c6cdc71a1f7376db5a843ade152ed641	B-1-V	C99	0.589169	d__Bacteria	Firmicutes	Bacilli	Lactobacillales	Enterococcaceae	Enterococcus
91696	f2498d6f9a80f8edbd73769914d8a38a	A-0-V	A69	0.589017	d__Bacteria	Firmicutes	Bacilli	Bacillales	Bacillaceae	Bacillus
79740	d5694b96d7760e595c6a132766250d5d	B-1-F	D05	0.588644	d__Bacteria	Firmicutes	Clostridia	Peptostreptococcales-Tissierellales	Peptostreptococcales-Tissierellales	Ezakiella
1424	036ca3fa03f8d93a402ced6240a337fe	A-0-F	B09	0.588535	d__Bacteria	Firmicutes	Clostridia	Oscillospirales	Oscillospiraceae	UCG-002
40366	773c520c24f7ea132630745c280868de	B-1-F	D30	0.58851	d__Bacteria	Actinobacteriota	Acidimicrobiia	Microtrichales	Microtrichaceae	uncultured
47616	88e7ae405a86114ca9a1bb2cde3630bd	B-0-V	C13	0.588197	d__Bacteria	Bacteroidota	Bacteroidia	Cytophagales	Hymenobacteraceae	Hymenobacter
68449	bfad690571983692244717f38b9c41c7	B-init	A31	0.587781	d__Bacteria	Bacteroidota	Bacteroidia	Bacteroidales	Bacteroidaceae	Bacteroides
69431	c150839b57c4ab5ed846615c91f5a818	B-1-V	C85	0.587718	d__Bacteria	Firmicutes	Clostridia	Peptostreptococcales-Tissierellales	Peptostreptococcales-Tissierellales	Peptoniphilus
44754	843ece7261c036b23a896078ce760af5	A-init	A12	0.586978	d__Bacteria	Proteobacteria	Alphaproteobacteria	Rhizobiales	Hyphomicrobiaceae	Hyphomicrobium
65151	ba9944d95cf418b8a991a9b0586650a8	B-0-V	C19	0.586722	d__Bacteria	Proteobacteria	Gammaproteobacteria	Burkholderiales	Oxalobacteraceae	Massilia
25094	48cb184415f98a446e793faad901d64e	B-0-V	C34	0.58651	d__Bacteria	Proteobacteria	Gammaproteobacteria	Vibrionales	Vibrionaceae	Photobacterium
64252	b815668a1e362dc6a897d2895c351449	A-0-F	B21	0.586075	d__Bacteria	Proteobacteria	Gammaproteobacteria	Pseudomonadales	Moraxellaceae	Acinetobacter
25228	48cb184415f98a446e793faad901d64e	B-init	A36	0.585919	d__Bacteria	Proteobacteria	Gammaproteobacteria	Vibrionales	Vibrionaceae	Photobacterium
69481	c150839b57c4ab5ed846615c91f5a818	A-init	A15	0.58577	d__Bacteria	Firmicutes	Clostridia	Peptostreptococcales-Tissierellales	Peptostreptococcales-Tissierellales	Peptoniphilus
83534	debf516c3c0bdb10720e2eaee408a7c6	A-0-F	A97	0.585445	d__Bacteria	Proteobacteria	Alphaproteobacteria	Azospirillales	Azospirillales_Incertae_Sedis	Stella
95299	fadd383dcdfb88f5dc48f7038592a729	A-0-F	B24	0.585332	d__Bacteria	Firmicutes	Negativicutes	Veillonellales-Selenomonadales	Selenomonadaceae	Megamonas
45215	8453fdae9a7218488c2df97592df615f	B-0-F	C58	0.585091	d__Bacteria	Spirochaetota	Leptospirae	Leptospirales	Leptospiraceae	Turneriella
95015	f991274e234ade6f6a6a2df1daeea685	A-0-F	B10	0.585066	d__Bacteria	Actinobacteriota	Actinobacteria	Bifidobacteriales	Bifidobacteriaceae	Bifidobacterium
698	01d3719b8c40019da7add768ca136c51	B-0-V	C13	0.584828	d__Bacteria	Bacteroidota	Bacteroidia	Bacteroidales	Ika33	Ika33
97720	fdc1a7c3ebe3c43c9205147181cadf6b	B-init	A31	0.584608	d__Bacteria	Actinobacteriota	Actinobacteria	Corynebacteriales	Corynebacteriaceae	Corynebacterium
5716	1427c1fc0fd50e1e2e558ffc1dcbf728	B-0-V	C29	0.584395	d__Bacteria	Bacteroidota	Bacteroidia	Sphingobacteriales	Sphingobacteriaceae	Pedobacter
74412	cbf25e8280b38314240215e085ee8f7b	A-0-F	A98	0.584185	d__Bacteria	Proteobacteria	Gammaproteobacteria	Burkholderiales	Hydrogenophilaceae	Tepidiphilus
47196	88aae7d474a1dbb76180ce66c7aa650c	B-1-F	D28	0.583622	d__Bacteria	Verrucomicrobiota	Verrucomicrobiae	Verrucomicrobiales	Verrucomicrobiaceae	Prosthecobacter
97816	fdc1a7c3ebe3c43c9205147181cadf6b	A-0-V	A72	0.583431	d__Bacteria	Actinobacteriota	Actinobacteria	Corynebacteriales	Corynebacteriaceae	Corynebacterium
32113	5c0644f23e7db04b7c8bd37098828313	A-0-V	A83	0.583418	d__Bacteria	Firmicutes	Clostridia	Lachnospirales	Lachnospiraceae	[Ruminococcus]_torques_group
15291	2aa282c745a023e4d652f986b63864b5	B-init	A38	0.583397	d__Bacteria	Bacteroidota	Bacteroidia	Bacteroidales	Prevotellaceae	Prevotella
80641	da3fd1a55a332ea87aa1da2b633d54b2	B-1-V	C89	0.583328	d__Bacteria	Firmicutes	Bacilli	Lactobacillales	Streptococcaceae	Streptococcus
54242	9852ed0f4e67879c26004ffcd2c2f1a7	B-1-F	D16	0.582852	d__Bacteria	Proteobacteria	Alphaproteobacteria	Reyranellales	Reyranellaceae	Reyranella
81293	daa4f1dac916ad5bfe95a26e5143f993	B-0-F	C54	0.582848	d__Bacteria	Firmicutes	Bacilli	Lactobacillales	Lactobacillaceae	Lactobacillus
12419	2462571dac91787af90c3914c2627a59	A-init	A08	0.5827	d__Bacteria	Fusobacteriota	Fusobacteriia	Fusobacteriales	Fusobacteriaceae	Psychrilyobacter
93387	f6f736c2c7912dac176ad1bee8ba2bd1	A-1-F	B92	0.582639	d__Bacteria	Proteobacteria	Gammaproteobacteria	Burkholderiales	Neisseriaceae	Neisseria
52025	92a041c7da1bfe1de366dfda713479db	A-0-V	A57	0.582079	d__Bacteria	Firmicutes	Clostridia	Peptostreptococcales-Tissierellales	Peptostreptococcales-Tissierellales	Anaerococcus
14442	297fb40b31a95eb931db64679c22b31e	B-1-F	D29	0.58196	d__Bacteria	Proteobacteria	Alphaproteobacteria	Rhizobiales	Devosiaceae	Devosia
62380	b4e5867c1932aa921990e1c251508a87	B-0-V	C19	0.581467	d__Bacteria	Chloroflexi	Anaerolineae	Caldilineales	Caldilineaceae	uncultured
97751	fdc1a7c3ebe3c43c9205147181cadf6b	A-1-F	B78	0.581144	d__Bacteria	Actinobacteriota	Actinobacteria	Corynebacteriales	Corynebacteriaceae	Corynebacterium
16113	2cc6cb2272560d4ef4009825ae258067	A-1-V	B40	0.581142	d__Bacteria	Actinobacteriota	Actinobacteria	Micromonosporales	Micromonosporaceae	Actinoplanes
78186	d44141885a7d3acb1d76e8b646515edf	A-init	A06	0.581015	d__Bacteria	Proteobacteria	Alphaproteobacteria	Sphingomonadales	Sphingomonadaceae	Sphingomonas
73304	c9d4d53244ba11139393a5056692ffe4	B-0-V	C18	0.580817	d__Bacteria	Proteobacteria	Alphaproteobacteria	Rhodobacterales	Rhodobacteraceae	Pseudorhodobacter
59580	a9ff4a28fab0a45d1d77dcd2aa3f5566	A-1-F	B78	0.580724	d__Bacteria	Bacteroidota	Bacteroidia	Chitinophagales	Chitinophagaceae	Sediminibacterium
32656	5c7243a7837a556ed450a3eb3142b10c	B-0-F	C65	0.580642	d__Bacteria	Patescibacteria	Saccharimonadia	Saccharimonadales	Saccharimonadaceae	TM7a
95700	fb1ce5c3c35a316ecf37d625f017491c	A-init	A01	0.580227	d__Bacteria	Firmicutes	Bacilli	Erysipelotrichales	Erysipelotrichaceae	Erysipelothrix
9836	2060e1f2ae7ba131f865b331a1725173	A-init	A01	0.580168	d__Bacteria	Firmicutes	Bacilli	Bacillales	Planococcaceae	Savagea
26136	4a8a9f963e44bf08225fa5690c51fce9	A-1-V	B63	0.580105	d__Bacteria	Firmicutes	Clostridia	Lachnospirales	Lachnospiraceae	Coprococcus
64115	b815668a1e362dc6a897d2895c351449	A-init	A19	0.580094	d__Bacteria	Proteobacteria	Gammaproteobacteria	Pseudomonadales	Moraxellaceae	Acinetobacter
22835	40f80939e6303ce27ee4934e5332b44d	A-1-V	B38	0.579942	d__Bacteria	Firmicutes	Clostridia	Oscillospirales	Ruminococcaceae	Faecalibacterium
8713	1bfc398998d709f2fa8b7df9634f976b	A-0-F	B13	0.57993	d__Bacteria	Actinobacteriota	Actinobacteria	Micrococcales	Microbacteriaceae	Curtobacterium
36254	6b951bf9a253f84ac676addffbf404b8	B-init	A28	0.579616	d__Bacteria	Firmicutes	Clostridia	Oscillospirales	Ruminococcaceae	UBA1819
95048	f991274e234ade6f6a6a2df1daeea685	A-0-V	A87	0.579508	d__Bacteria	Actinobacteriota	Actinobacteria	Bifidobacteriales	Bifidobacteriaceae	Bifidobacterium
60727	ace901e801c2b8b04bfd38056e23965a	A-0-F	B09	0.5793	d__Bacteria	Proteobacteria	Alphaproteobacteria	Acetobacterales	Acetobacteraceae	Acidiphilium
61698	b14a3675bf798956f1b8ab4cf064f4bf	B-0-V	C19	0.579093	d__Bacteria	Proteobacteria	Alphaproteobacteria	Rhizobiales	Devosiaceae	uncultured
44556	83f2c8221a1cd5b9e7963c3e8d154a46	B-0-V	C15	0.578757	d__Bacteria	Myxococcota	Polyangia	Polyangiales	Sandaracinaceae	uncultured
91757	f2498d6f9a80f8edbd73769914d8a38a	B-init	A41	0.578688	d__Bacteria	Firmicutes	Bacilli	Bacillales	Bacillaceae	Bacillus
38577	715d62eee33583e65e47a4ab721248dd	B-1-V	C85	0.578651	d__Bacteria	Firmicutes	Clostridia	Lachnospirales	Lachnospiraceae	Lachnospiraceae_NK4A136_group
25227	48cb184415f98a446e793faad901d64e	A-0-V	A70	0.578566	d__Bacteria	Proteobacteria	Gammaproteobacteria	Vibrionales	Vibrionaceae	Photobacterium
69151	c12e33a0a9682c774dca5456b2a5fa7c	B-1-F	D30	0.5783	d__Bacteria	Firmicutes	Clostridia	Oscillospirales	Oscillospiraceae	UCG-005
34444	644181ee7dcad17077950b7bb46b3ea1	A-init	A09	0.578287	d__Bacteria	Proteobacteria	Gammaproteobacteria	Coxiellales	Coxiellaceae	Coxiella
14739	2a5361c0150221b14d6241b47e164752	B-0-V	C13	0.578166	d__Bacteria	Proteobacteria	Alphaproteobacteria	Paracaedibacterales	Paracaedibacteraceae	uncultured
94992	f991274e234ade6f6a6a2df1daeea685	A-1-V	B48	0.577069	d__Bacteria	Actinobacteriota	Actinobacteria	Bifidobacteriales	Bifidobacteriaceae	Bifidobacterium
85490	e4beb2a0cf01b366f1ab74e2a8673aba	B-init	A45	0.576897	d__Bacteria	Firmicutes	Clostridia	Lachnospirales	Lachnospiraceae	Tyzzerella
28618	51bd6faad554a376240a53e39848eae6	B-0-V	C13	0.576427	d__Bacteria	Proteobacteria	Gammaproteobacteria	Xanthomonadales	Rhodanobacteraceae	Ahniella
68478	bfad690571983692244717f38b9c41c7	B-init	A39	0.576168	d__Bacteria	Bacteroidota	Bacteroidia	Bacteroidales	Bacteroidaceae	Bacteroides
97890	fdc1a7c3ebe3c43c9205147181cadf6b	B-1-V	C79	0.575698	d__Bacteria	Actinobacteriota	Actinobacteria	Corynebacteriales	Corynebacteriaceae	Corynebacterium
68356	bfad690571983692244717f38b9c41c7	B-1-F	D16	0.575625	d__Bacteria	Bacteroidota	Bacteroidia	Bacteroidales	Bacteroidaceae	Bacteroides
97056	fd0887872e89951a41489518f3c9c75b	B-0-F	C54	0.575388	d__Bacteria	Firmicutes	Clostridia	Clostridia_UCG-014	Clostridia_UCG-014	Clostridia_UCG-014
80772	da3fd1a55a332ea87aa1da2b633d54b2	B-init	A42	0.575264	d__Bacteria	Firmicutes	Bacilli	Lactobacillales	Streptococcaceae	Streptococcus
60353	ac43a067fa83deffcb753b4768d66eed	B-0-V	C28	0.574946	d__Bacteria	Proteobacteria	Gammaproteobacteria	Cellvibrionales	Halieaceae	OM60(NOR5)_clade
55343	9a2d939e1b79f8730084d2cfa1548903	B-0-V	C37	0.574659	d__Bacteria	Proteobacteria	Gammaproteobacteria	Enterobacterales	Enterobacteriaceae	Citrobacter
64130	b815668a1e362dc6a897d2895c351449	A-0-F	B08	0.574473	d__Bacteria	Proteobacteria	Gammaproteobacteria	Pseudomonadales	Moraxellaceae	Acinetobacter
33651	60f9719fff03c92dfbaad942f4dc0ff7	B-0-V	C29	0.574357	d__Bacteria	Bacteroidota	Bacteroidia	Cytophagales	Spirosomaceae	Emticicia
80659	da3fd1a55a332ea87aa1da2b633d54b2	B-init	A35	0.573929	d__Bacteria	Firmicutes	Bacilli	Lactobacillales	Streptococcaceae	Streptococcus
29962	547f7f631b685c5f07486e3170f16ea4	A-0-F	A95	0.573916	d__Bacteria	Firmicutes	Clostridia	Lachnospirales	Lachnospiraceae	Dorea
97734	fdc1a7c3ebe3c43c9205147181cadf6b	A-0-V	A69	0.57353	d__Bacteria	Actinobacteriota	Actinobacteria	Corynebacteriales	Corynebacteriaceae	Corynebacterium
33072	5cff26bc5c777eb65b293a6277d868a9	A-init	A18	0.573413	d__Bacteria	Proteobacteria	Alphaproteobacteria	Rhizobiales	Beijerinckiaceae	Methylobacterium-Methylorubrum
53418	94b573d0b9b7065e1c00f297bd42ff4e	A-init	A06	0.573376	d__Bacteria	Actinobacteriota	Actinobacteria	Corynebacteriales	Nocardiaceae	Nocardia
72730	c75ebe524e8e3d8e063dcd590b770f80	A-0-V	A73	0.573154	d__Bacteria	Campilobacterota	Campylobacteria	Campylobacterales	Campylobacteraceae	Campylobacter
19534	38f9479d2f37d1036274704b09d2e3c5	B-1-F	D14	0.572992	d__Bacteria	Firmicutes	Clostridia	Lachnospirales	Lachnospiraceae	Blautia
58266	a0cc81c2411bbc5d91e285b13304269b	B-init	A35	0.572843	d__Bacteria	Fusobacteriota	Fusobacteriia	Fusobacteriales	Fusobacteriaceae	Fusobacterium
80848	da605d00b28604f97fefb6fab99e4725	B-init	A35	0.57281	d__Bacteria	Proteobacteria	Gammaproteobacteria	Enterobacterales	Enterobacteriaceae	Plesiomonas
34364	644181ee7dcad17077950b7bb46b3ea1	B-0-V	C13	0.572573	d__Bacteria	Proteobacteria	Gammaproteobacteria	Coxiellales	Coxiellaceae	Coxiella
45998	8758bfdb0e82a3dacaf3557aa5ce105e	B-0-V	C13	0.572474	d__Bacteria	Proteobacteria	Gammaproteobacteria	Burkholderiales	Oxalobacteraceae	Undibacterium
73930	ca8eab796b170cebd7a3b8b56d95bdd0	A-0-F	B11	0.572269	d__Bacteria	Firmicutes	Bacilli	Erysipelotrichales	Erysipelatoclostridiaceae	Catenibacterium
59064	a377a0aa64791a373b201d7652d0b713	B-0-V	C19	0.571963	d__Bacteria	Proteobacteria	Gammaproteobacteria	Xanthomonadales	Rhodanobacteraceae	Dokdonella
39126	736c3b4048da0db6b84887a6822e8663	B-0-V	C39	0.571958	d__Bacteria	Bacteroidota	Bacteroidia	Cytophagales	Spirosomaceae	Dyadobacter
64113	b815668a1e362dc6a897d2895c351449	B-init	A43	0.571658	d__Bacteria	Proteobacteria	Gammaproteobacteria	Pseudomonadales	Moraxellaceae	Acinetobacter
65483	baa7b5455044e9617e4162035cb7a17d	A-init	A01	0.571506	d__Bacteria	Proteobacteria	Gammaproteobacteria	Enterobacterales	Erwiniaceae	Pantoea
53721	95595a8e5962ef69862b877b403c5943	B-init	A48	0.571279	d__Bacteria	Firmicutes	Bacilli	Staphylococcales	Staphylococcaceae	Staphylococcus
78343	d443d45b9452b33e2f15317f488a8aff	B-1-V	C87	0.571194	d__Bacteria	Actinobacteriota	Coriobacteriia	Coriobacteriales	Coriobacteriaceae	Collinsella
23593	427ce9a05fbc51f9f22de0d544336cff	B-0-V	C13	0.571173	d__Bacteria	Proteobacteria	Alphaproteobacteria	Holosporales	Holosporaceae	uncultured
73583	ca1f8a35b5c952d7df6335068a10aef3	A-0-F	A96	0.570792	d__Bacteria	Actinobacteriota	Actinobacteria	Actinomycetales	Actinomycetaceae	Actinomyces
65800	bb0e1dbbc9c6371a42539ce76c447edf	B-0-V	C13	0.570549	d__Bacteria	Bacteroidota	Bacteroidia	Cytophagales	Microscillaceae	Chryseolinea
15115	2aa282c745a023e4d652f986b63864b5	A-0-F	A97	0.570411	d__Bacteria	Bacteroidota	Bacteroidia	Bacteroidales	Prevotellaceae	Prevotella
58232	a0cc81c2411bbc5d91e285b13304269b	A-0-F	B24	0.570246	d__Bacteria	Fusobacteriota	Fusobacteriia	Fusobacteriales	Fusobacteriaceae	Fusobacterium
13624	2824fa5d7a0b3f9d8cdf50b32b7a9d4b	A-init	A07	0.570191	d__Bacteria	Proteobacteria	Alphaproteobacteria	Rhizobiales	Rhizobiaceae	Shinella
37063	6cfcb015a00c6f3fb16e6eec63f4a35c	A-1-F	C05	0.570186	d__Bacteria	Actinobacteriota	Actinobacteria	Micrococcales	Micrococcaceae	Micrococcus
47450	88e477eaee6a480179a3ca253a2733f3	A-0-F	B08	0.570002	d__Bacteria	Myxococcota	Polyangia	Haliangiales	Haliangiaceae	Haliangium
53731	95595a8e5962ef69862b877b403c5943	A-1-V	B52	0.569857	d__Bacteria	Firmicutes	Bacilli	Staphylococcales	Staphylococcaceae	Staphylococcus
34269	63c01566365c4a84394c6eee133713f3	B-init	A31	0.569794	d__Bacteria	Proteobacteria	Gammaproteobacteria	Alteromonadales	Shewanellaceae	Shewanella
70090	c3346a52d418496e040603b87e20bc09	A-init	A09	0.569688	d__Bacteria	Actinobacteriota	Acidimicrobiia	Microtrichales	Iamiaceae	Iamia
31334	59691f971f4053e44ce26b13ca869aee	A-1-V	B50	0.569608	d__Bacteria	Proteobacteria	Gammaproteobacteria	Legionellales	Legionellaceae	Legionella
15103	2aa282c745a023e4d652f986b63864b5	B-1-F	D25	0.568967	d__Bacteria	Bacteroidota	Bacteroidia	Bacteroidales	Prevotellaceae	Prevotella
5979	144905679a88399dfc475d2d5ac9b432	A-1-V	B37	0.568903	d__Bacteria	Bdellovibrionota	Oligoflexia	0319-6G20	0319-6G20	0319-6G20
15189	2aa282c745a023e4d652f986b63864b5	B-init	A35	0.568815	d__Bacteria	Bacteroidota	Bacteroidia	Bacteroidales	Prevotellaceae	Prevotella
97888	fdc1a7c3ebe3c43c9205147181cadf6b	B-0-V	C38	0.568627	d__Bacteria	Actinobacteriota	Actinobacteria	Corynebacteriales	Corynebacteriaceae	Corynebacterium
76278	cfd88747a196e591f71c52b51da780c6	A-1-F	B77	0.568534	d__Bacteria	Proteobacteria	Alphaproteobacteria	Sphingomonadales	Sphingomonadaceae	Sphingosinicella
38474	712f095257541399846f31e23712f049	B-init	A28	0.568477	d__Bacteria	Proteobacteria	Alphaproteobacteria	Sphingomonadales	Sphingomonadaceae	Polymorphobacter
48004	8940a0a7607496bff2ad746913ae8d36	B-0-V	C15	0.567781	d__Bacteria	Proteobacteria	Gammaproteobacteria	Pseudomonadales	Moraxellaceae	[Agitococcus]_lubricus_group
52049	92a041c7da1bfe1de366dfda713479db	B-init	A33	0.567685	d__Bacteria	Firmicutes	Clostridia	Peptostreptococcales-Tissierellales	Peptostreptococcales-Tissierellales	Anaerococcus
72235	c6f26b958dcb448ae404af602ea09774	A-0-F	B08	0.567577	d__Bacteria	Proteobacteria	Gammaproteobacteria	Alteromonadales	Alteromonadaceae	Rheinheimera
31771	5be9c4def5b7000a26fa2b8f3445d501	A-0-F	B08	0.567556	d__Bacteria	Proteobacteria	Alphaproteobacteria	Sphingomonadales	Sphingomonadaceae	Porphyrobacter
41845	7d56d0a2a60cefc1b8fe22ae439f4710	A-0-F	A97	0.567494	d__Bacteria	Proteobacteria	Alphaproteobacteria	Caulobacterales	Hyphomonadaceae	uncultured
9390	1ed72b3487b42affd1ce9152f0f0fd52	A-init	A13	0.56699	d__Bacteria	Patescibacteria	Saccharimonadia	Saccharimonadales	Saccharimonadales	Saccharimonadales
80383	da051f8785a18aba1cbe2fdff40d6054	A-1-F	C05	0.566987	d__Bacteria	Bacteroidota	Bacteroidia	Flavobacteriales	Flavobacteriaceae	Flavobacterium
51313	9037458d7415c006fc2a94c1ae70a574	A-0-F	B08	0.566866	d__Bacteria	Bacteroidota	Bacteroidia	Chitinophagales	Chitinophagaceae	Flavihumibacter
33175	5cff26bc5c777eb65b293a6277d868a9	B-0-V	C18	0.566803	d__Bacteria	Proteobacteria	Alphaproteobacteria	Rhizobiales	Beijerinckiaceae	Methylobacterium-Methylorubrum
27812	4ea7f2ddf54bcf24a836111c0ae2c98e	A-init	A07	0.566558	d__Bacteria	Verrucomicrobiota	Verrucomicrobiae	Verrucomicrobiales	Rubritaleaceae	Luteolibacter
19566	38f9479d2f37d1036274704b09d2e3c5	A-1-V	B49	0.566095	d__Bacteria	Firmicutes	Clostridia	Lachnospirales	Lachnospiraceae	Blautia
12939	25e29edc5ce3022257a80d2448244ee6	A-0-F	B23	0.566094	d__Bacteria	Actinobacteriota	Actinobacteria	Corynebacteriales	Corynebacteriaceae	Lawsonella
1323	036ca3fa03f8d93a402ced6240a337fe	B-init	A43	0.565891	d__Bacteria	Firmicutes	Clostridia	Oscillospirales	Oscillospiraceae	UCG-002
14140	292e824eec1e72a5d384ae36fcc3ffee	A-1-F	B77	0.565886	d__Bacteria	Gemmatimonadota	Gemmatimonadetes	Gemmatimonadales	Gemmatimonadaceae	uncultured
52056	92a041c7da1bfe1de366dfda713479db	B-1-F	D16	0.565312	d__Bacteria	Firmicutes	Clostridia	Peptostreptococcales-Tissierellales	Peptostreptococcales-Tissierellales	Anaerococcus
45640	86367c233db50e17e4d9e1b807a91da4	B-0-V	C28	0.565031	d__Bacteria	Proteobacteria	Gammaproteobacteria	Burkholderiales	Burkholderiaceae	Limnobacter
456	01acbe51ae25f534d9c9d3bc33c20a9c	B-init	A36	0.564811	d__Bacteria	Proteobacteria	Gammaproteobacteria	Enterobacterales	Erwiniaceae	Erwinia
1423	036ca3fa03f8d93a402ced6240a337fe	B-1-F	D30	0.564771	d__Bacteria	Firmicutes	Clostridia	Oscillospirales	Oscillospiraceae	UCG-002
24875	47d283a3f15b9959df96af278d4c35d4	B-1-F	D26	0.564635	d__Bacteria	Firmicutes	Clostridia	Lachnospirales	Lachnospiraceae	Roseburia
50664	8e4f7cf7744d1fd926da2a7b0836dfcc	A-init	A02	0.564576	d__Bacteria	Patescibacteria	Parcubacteria	Candidatus_Kaiserbacteria	Candidatus_Kaiserbacteria	Candidatus_Kaiserbacteria
46334	87a25d70bb9fb0534a7b2b7404168166	A-0-V	A57	0.563294	d__Bacteria	Proteobacteria	Gammaproteobacteria	Oceanospirillales	Nitrincolaceae	Corallomonas
90111	ef289d460d88b8bf99288c9ccafa3de4	B-1-V	C93	0.563053	d__Bacteria	Actinobacteriota	Actinobacteria	Corynebacteriales	Nocardiaceae	Rhodococcus
25285	48cb184415f98a446e793faad901d64e	B-init	A30	0.562876	d__Bacteria	Proteobacteria	Gammaproteobacteria	Vibrionales	Vibrionaceae	Photobacterium
75100	ccb93ee2efda90890b740b848035ee4b	A-0-F	B08	0.562685	d__Bacteria	Proteobacteria	Gammaproteobacteria	Burkholderiales	Comamonadaceae	Simplicispira
94923	f991274e234ade6f6a6a2df1daeea685	B-1-V	C86	0.56267	d__Bacteria	Actinobacteriota	Actinobacteria	Bifidobacteriales	Bifidobacteriaceae	Bifidobacterium
19462	38f9479d2f37d1036274704b09d2e3c5	A-1-V	B66	0.561894	d__Bacteria	Firmicutes	Clostridia	Lachnospirales	Lachnospiraceae	Blautia
38893	71fd0ffc8970375fd7b21c87de6b795a	A-1-V	B64	0.560892	d__Bacteria	Actinobacteriota	Actinobacteria	Propionibacteriales	Propionibacteriaceae	Microlunatus
65481	baa7b5455044e9617e4162035cb7a17d	B-init	A40	0.560841	d__Bacteria	Proteobacteria	Gammaproteobacteria	Enterobacterales	Erwiniaceae	Pantoea
75066	cc512e28c4698b4ecf9a3cbd1d40412b	B-init	A44	0.56062	d__Bacteria	Proteobacteria	Gammaproteobacteria	Pseudomonadales	Pseudomonadaceae	Pseudomonas
45485	84a7ad8528c976b7bf53192006188c3f	B-init	A34	0.560504	d__Bacteria	Proteobacteria	Gammaproteobacteria	Vibrionales	Vibrionaceae	Vibrio
65989	bb293fbb849f1165f2dc6fb34d50093d	B-0-V	C29	0.560416	d__Bacteria	Proteobacteria	Gammaproteobacteria	Burkholderiales	Nitrosomonadaceae	oc32
69450	c150839b57c4ab5ed846615c91f5a818	A-1-F	C04	0.560044	d__Bacteria	Firmicutes	Clostridia	Peptostreptococcales-Tissierellales	Peptostreptococcales-Tissierellales	Peptoniphilus
45859	86594ef9e0e703f214c98c4ca7175228	A-init	A14	0.559133	d__Bacteria	Proteobacteria	Gammaproteobacteria	Enterobacterales	Hafniaceae	Hafnia-Obesumbacterium
74892	cc512e28c4698b4ecf9a3cbd1d40412b	B-0-F	C54	0.558492	d__Bacteria	Proteobacteria	Gammaproteobacteria	Pseudomonadales	Pseudomonadaceae	Pseudomonas
23553	427ce9a05fbc51f9f22de0d544336cff	B-init	A33	0.558463	d__Bacteria	Proteobacteria	Alphaproteobacteria	Holosporales	Holosporaceae	uncultured
94960	f991274e234ade6f6a6a2df1daeea685	A-0-F	B25	0.558384	d__Bacteria	Actinobacteriota	Actinobacteria	Bifidobacteriales	Bifidobacteriaceae	Bifidobacterium
28566	51bd6faad554a376240a53e39848eae6	A-0-F	B08	0.557646	d__Bacteria	Proteobacteria	Gammaproteobacteria	Xanthomonadales	Rhodanobacteraceae	Ahniella
45337	84a7ad8528c976b7bf53192006188c3f	B-init	A36	0.557503	d__Bacteria	Proteobacteria	Gammaproteobacteria	Vibrionales	Vibrionaceae	Vibrio
97855	fdc1a7c3ebe3c43c9205147181cadf6b	B-init	A38	0.557412	d__Bacteria	Actinobacteriota	Actinobacteria	Corynebacteriales	Corynebacteriaceae	Corynebacterium
825	02df21415f7807e1fe0c49cafb2f102e	A-0-F	B08	0.556815	d__Bacteria	Proteobacteria	Gammaproteobacteria	Xanthomonadales	Rhodanobacteraceae	Chiayiivirga
72675	c75ebe524e8e3d8e063dcd590b770f80	A-1-F	B86	0.556447	d__Bacteria	Campilobacterota	Campylobacteria	Campylobacterales	Campylobacteraceae	Campylobacter
62417	b4e5867c1932aa921990e1c251508a87	B-1-F	D29	0.556317	d__Bacteria	Chloroflexi	Anaerolineae	Caldilineales	Caldilineaceae	uncultured
97902	fdc1a7c3ebe3c43c9205147181cadf6b	B-1-V	C77	0.55609	d__Bacteria	Actinobacteriota	Actinobacteria	Corynebacteriales	Corynebacteriaceae	Corynebacterium
83776	df6e8f4d62a3fda5e8e7ca5308686887	B-0-V	C19	0.556059	d__Bacteria	Proteobacteria	Alphaproteobacteria	Caedibacterales	Caedibacteraceae	Caedibacter
17743	31f232781685558bf9d62e35e8f237f9	B-init	A40	0.555935	d__Bacteria	Verrucomicrobiota	Verrucomicrobiae	Verrucomicrobiales	Akkermansiaceae	Akkermansia
882	02df21415f7807e1fe0c49cafb2f102e	A-0-F	A97	0.555576	d__Bacteria	Proteobacteria	Gammaproteobacteria	Xanthomonadales	Rhodanobacteraceae	Chiayiivirga
6999	161ebcef91dee235f2b1aefaa333a13f	A-0-F	B08	0.555	d__Bacteria	Proteobacteria	Gammaproteobacteria	Diplorickettsiales	Diplorickettsiaceae	uncultured
5957	144905679a88399dfc475d2d5ac9b432	A-0-F	A96	0.554977	d__Bacteria	Bdellovibrionota	Oligoflexia	0319-6G20	0319-6G20	0319-6G20
13759	289b96400f95801895979d0c88b2e2ef	A-0-F	A97	0.554837	d__Bacteria	Proteobacteria	Alphaproteobacteria	Rhizobiales	Beijerinckiaceae	Bosea
28924	51d0f234d5567d0c6e6df2deeaac7ae8	A-1-F	B90	0.554829	d__Bacteria	Firmicutes	Clostridia	Peptostreptococcales-Tissierellales	Peptostreptococcales-Tissierellales	W5053
57320	9e8b5b8c3d10d8af65ea688ea4d227f8	B-0-V	C19	0.554405	d__Bacteria	Proteobacteria	Alphaproteobacteria	Sphingomonadales	Sphingomonadaceae	Sphingopyxis
10852	21747d43556f072017c6eb74576a4976	A-init	A17	0.553944	d__Bacteria	Deinococcota	Deinococci	Deinococcales	Deinococcaceae	Deinococcus
1335	036ca3fa03f8d93a402ced6240a337fe	A-1-V	B34	0.553857	d__Bacteria	Firmicutes	Clostridia	Oscillospirales	Oscillospiraceae	UCG-002
83759	df6e8f4d62a3fda5e8e7ca5308686887	A-0-F	A97	0.553806	d__Bacteria	Proteobacteria	Alphaproteobacteria	Caedibacterales	Caedibacteraceae	Caedibacter
19408	38f9479d2f37d1036274704b09d2e3c5	B-init	A45	0.553781	d__Bacteria	Firmicutes	Clostridia	Lachnospirales	Lachnospiraceae	Blautia
753	01d3719b8c40019da7add768ca136c51	A-0-F	B08	0.553747	d__Bacteria	Bacteroidota	Bacteroidia	Bacteroidales	Ika33	Ika33
19672	39588ae5a2fba3ddc3cad7a75d195554	A-1-V	B50	0.553613	d__Bacteria	Firmicutes	Clostridia	Lachnospirales	Lachnospiraceae	[Eubacterium]_hallii_group
73703	ca651ff9d324fd0c59191accbbbee7c5	B-0-V	C13	0.553132	d__Bacteria	Acidobacteriota	Acidobacteriae	Acidobacteriae	Acidobacteriae	Paludibaculum
64153	b815668a1e362dc6a897d2895c351449	A-1-V	B66	0.553057	d__Bacteria	Proteobacteria	Gammaproteobacteria	Pseudomonadales	Moraxellaceae	Acinetobacter
65046	ba53d1a657c5f3cb29b47ca06f6e5ec7	B-1-F	D05	0.552751	d__Bacteria	Proteobacteria	Gammaproteobacteria	Xanthomonadales	Xanthomonadaceae	Pseudoxanthomonas
39035	736c3b4048da0db6b84887a6822e8663	B-0-V	C13	0.552465	d__Bacteria	Bacteroidota	Bacteroidia	Cytophagales	Spirosomaceae	Dyadobacter
16041	2cc6cb2272560d4ef4009825ae258067	B-1-F	D06	0.552162	d__Bacteria	Actinobacteriota	Actinobacteria	Micromonosporales	Micromonosporaceae	Actinoplanes
73690	ca651ff9d324fd0c59191accbbbee7c5	A-0-F	A97	0.551922	d__Bacteria	Acidobacteriota	Acidobacteriae	Acidobacteriae	Acidobacteriae	Paludibaculum
88506	eba8d73fc1fb9fb0f1f8810581320db3	A-0-V	A74	0.551803	d__Bacteria	Proteobacteria	Gammaproteobacteria	Burkholderiales	Nitrosomonadaceae	Nitrosomonas
8233	1a994103b16985fc3af6b73eaa6cfcb8	B-init	A35	0.551612	d__Bacteria	Firmicutes	Clostridia	Clostridiales	Clostridiaceae	Clostridium_sensu_stricto_15
23874	459ed1df90edaf6b472558a74c6ce388	B-1-F	D29	0.551359	d__Bacteria	Proteobacteria	Alphaproteobacteria	Rhizobiales	Rhizobiaceae	Hoeflea
75467	cdcf5af50752f5fb9dc909fe9984165c	B-0-F	C46	0.551292	d__Bacteria	Bacteroidota	Bacteroidia	Bacteroidales	Muribaculaceae	Muribaculaceae
31756	5be9c4def5b7000a26fa2b8f3445d501	B-0-V	C13	0.551081	d__Bacteria	Proteobacteria	Alphaproteobacteria	Sphingomonadales	Sphingomonadaceae	Porphyrobacter
82641	dcdf220234a342507a50899ecea1d558	B-0-V	C34	0.551058	d__Bacteria	Fusobacteriota	Fusobacteriia	Fusobacteriales	Fusobacteriaceae	Cetobacterium
86536	e81a37d525623e17d4092ba2a35c435f	A-0-F	B23	0.550931	d__Bacteria	Actinobacteriota	Actinobacteria	Micrococcales	Microbacteriaceae	Microbacterium
76891	d05d68c0239c78c6beb2ab46965ba812	A-1-F	B77	0.549636	d__Bacteria	Proteobacteria	Alphaproteobacteria	Sphingomonadales	Sphingomonadaceae	Qipengyuania
87518	e9c21b3d387fd1eb5bf1e30ef5e3b4d4	B-0-V	C13	0.549595	d__Bacteria	Proteobacteria	Alphaproteobacteria	Rhodobacterales	Rhodobacteraceae	uncultured
22655	40f80939e6303ce27ee4934e5332b44d	A-1-V	B52	0.549186	d__Bacteria	Firmicutes	Clostridia	Oscillospirales	Ruminococcaceae	Faecalibacterium
58251	a0cc81c2411bbc5d91e285b13304269b	A-init	A08	0.549012	d__Bacteria	Fusobacteriota	Fusobacteriia	Fusobacteriales	Fusobacteriaceae	Fusobacterium
80541	da051f8785a18aba1cbe2fdff40d6054	B-init	A43	0.548905	d__Bacteria	Bacteroidota	Bacteroidia	Flavobacteriales	Flavobacteriaceae	Flavobacterium
52216	92a041c7da1bfe1de366dfda713479db	A-init	A08	0.548767	d__Bacteria	Firmicutes	Clostridia	Peptostreptococcales-Tissierellales	Peptostreptococcales-Tissierellales	Anaerococcus
69428	c150839b57c4ab5ed846615c91f5a818	A-init	A04	0.548706	d__Bacteria	Firmicutes	Clostridia	Peptostreptococcales-Tissierellales	Peptostreptococcales-Tissierellales	Peptoniphilus
2098	052c5e63336ea0a68f648c909a51d3dd	A-1-F	B77	0.548323	d__Bacteria	Proteobacteria	Alphaproteobacteria	Caulobacterales	Hyphomonadaceae	Hirschia
76318	cfea4155161c2b6a27a65616737d25f7	B-0-V	C15	0.548212	d__Bacteria	Proteobacteria	Gammaproteobacteria	Burkholderiales	Comamonadaceae	Sphaerotilus
68523	bfad690571983692244717f38b9c41c7	A-0-V	A68	0.548092	d__Bacteria	Bacteroidota	Bacteroidia	Bacteroidales	Bacteroidaceae	Bacteroides
67437	bd54f705eca26522d89f89b670e5b43a	A-0-V	A56	0.547986	d__Bacteria	Firmicutes	Bacilli	Mycoplasmatales	Mycoplasmataceae	Mycoplasma
28505	5166c0af45b6262312e6a74ba0166dca	A-0-F	B27	0.547985	d__Bacteria	Bacteroidota	Bacteroidia	Flavobacteriales	Weeksellaceae	Cloacibacterium
80380	da051f8785a18aba1cbe2fdff40d6054	A-1-V	B36	0.547963	d__Bacteria	Bacteroidota	Bacteroidia	Flavobacteriales	Flavobacteriaceae	Flavobacterium
71880	c6c0064fd5cf5ae3a22247ae8b081dfa	B-init	A36	0.546406	d__Bacteria	Actinobacteriota	Actinobacteria	Pseudonocardiales	Pseudonocardiaceae	Saccharopolyspora
6743	159174015b3dba531bcc07218d47e7fd	A-0-F	B08	0.546294	d__Bacteria	Proteobacteria	Gammaproteobacteria	Xanthomonadales	Rhodanobacteraceae	Tahibacter
64773	ba418eda459466506fc76728e183d26a	A-1-F	B91	0.546105	d__Bacteria	Firmicutes	Clostridia	Oscillospirales	Ruminococcaceae	Ruminococcus
49821	8d1a8eabe89284502bdfb75fe1f47783	A-1-F	C04	0.546021	d__Bacteria	Actinobacteriota	Actinobacteria	Corynebacteriales	Dietziaceae	Dietzia
78178	d44141885a7d3acb1d76e8b646515edf	B-0-V	C14	0.545998	d__Bacteria	Proteobacteria	Alphaproteobacteria	Sphingomonadales	Sphingomonadaceae	Sphingomonas
64239	b815668a1e362dc6a897d2895c351449	B-init	A34	0.545878	d__Bacteria	Proteobacteria	Gammaproteobacteria	Pseudomonadales	Moraxellaceae	Acinetobacter
29391	53596c48135e8a733466e8e33ac70e8d	A-0-F	B08	0.545773	d__Bacteria	Proteobacteria	Alphaproteobacteria	Caulobacterales	Hyphomonadaceae	SWB02
12207	245e5c34351b1fec10e6c8cf9791c040	B-init	A40	0.545576	d__Bacteria	Proteobacteria	Alphaproteobacteria	Rhizobiales	Rhizobiaceae	Ensifer
16752	2f4a2b08eec8d8d5f66dc0d20552881f	A-0-V	A55	0.545407	d__Bacteria	Proteobacteria	Gammaproteobacteria	Enterobacterales	Enterobacteriaceae	Escherichia-Shigella
52217	92a041c7da1bfe1de366dfda713479db	B-0-F	C49	0.545145	d__Bacteria	Firmicutes	Clostridia	Peptostreptococcales-Tissierellales	Peptostreptococcales-Tissierellales	Anaerococcus
21585	3ec9a72eea2934c7e20bf5e3840b3935	B-1-V	C85	0.545064	d__Bacteria	Bacteroidota	Bacteroidia	Bacteroidales	Tannerellaceae	Parabacteroides
18816	361d5fcf93ca753fe4872c98a62972b3	B-0-F	C54	0.545031	d__Bacteria	Firmicutes	Clostridia	Lachnospirales	Lachnospiraceae	Anaerostipes
88824	eccab839a45edd87251e3c3f36b9001b	A-0-V	A84	0.54494	d__Bacteria	Firmicutes	Clostridia	Clostridiales	Clostridiaceae	Clostridium_sensu_stricto_1
56715	9d8588225463466f2b3bf49c09ea5cfc	A-1-F	B90	0.544611	d__Bacteria	Proteobacteria	Alphaproteobacteria	Rhodobacterales	Rhodobacteraceae	Paracoccus
60635	ace901e801c2b8b04bfd38056e23965a	B-1-V	C86	0.54405	d__Bacteria	Proteobacteria	Alphaproteobacteria	Acetobacterales	Acetobacteraceae	Acidiphilium
10207	20ed05e6cbc6838a41d09276bf145f68	A-0-V	A83	0.543786	d__Bacteria	Desulfobacterota	Desulfovibrionia	Desulfovibrionales	Desulfovibrionaceae	uncultured
26206	4a8a9f963e44bf08225fa5690c51fce9	A-1-F	B76	0.54359	d__Bacteria	Firmicutes	Clostridia	Lachnospirales	Lachnospiraceae	Coprococcus
6478	14d30b85f6c5f64a0f07964095bc6034	B-0-V	C24	0.543096	d__Bacteria	Firmicutes	Clostridia	Peptostreptococcales-Tissierellales	Peptostreptococcaceae	Intestinibacter
64117	b815668a1e362dc6a897d2895c351449	B-init	A37	0.542593	d__Bacteria	Proteobacteria	Gammaproteobacteria	Pseudomonadales	Moraxellaceae	Acinetobacter
46577	87c9410e151ff4b3fb2720d4045b0eb5	B-0-V	C27	0.542487	d__Bacteria	Bacteroidota	Bacteroidia	Flavobacteriales	Weeksellaceae	Chryseobacterium
94982	f991274e234ade6f6a6a2df1daeea685	B-init	A45	0.542448	d__Bacteria	Actinobacteriota	Actinobacteria	Bifidobacteriales	Bifidobacteriaceae	Bifidobacterium
83745	df6e8f4d62a3fda5e8e7ca5308686887	B-0-V	C29	0.542027	d__Bacteria	Proteobacteria	Alphaproteobacteria	Caedibacterales	Caedibacteraceae	Caedibacter
48480	899f472bcb20419a21a9af29154f02ea	A-0-V	A85	0.541671	d__Bacteria	Firmicutes	Bacilli	Lactobacillales	Listeriaceae	Listeria
95018	f991274e234ade6f6a6a2df1daeea685	B-1-F	D19	0.540891	d__Bacteria	Actinobacteriota	Actinobacteria	Bifidobacteriales	Bifidobacteriaceae	Bifidobacterium
49629	8cf144d1a2cb9b742b5e647ae3937887	B-0-V	C25	0.540434	d__Bacteria	Firmicutes	Clostridia	Oscillospirales	[Eubacterium]_coprostanoligenes_group	[Eubacterium]_coprostanoligenes_group
40583	77c16a0e7b738adba7bbac4d39433b21	A-1-F	B87	0.539987	d__Bacteria	Actinobacteriota	Actinobacteria	Micrococcales	Brevibacteriaceae	Brevibacterium
14744	2a5361c0150221b14d6241b47e164752	B-0-V	C29	0.539697	d__Bacteria	Proteobacteria	Alphaproteobacteria	Paracaedibacterales	Paracaedibacteraceae	uncultured
46664	87c9410e151ff4b3fb2720d4045b0eb5	A-0-F	A97	0.539563	d__Bacteria	Bacteroidota	Bacteroidia	Flavobacteriales	Weeksellaceae	Chryseobacterium
40675	784e95e652b0d70df802497ccaecc8af	B-1-F	D18	0.539484	d__Bacteria	Actinobacteriota	Actinobacteria	Micrococcales	Microbacteriaceae	Galbitalea
96816	fcf685c07424e14579201be66bbf5869	A-1-F	B77	0.53926	d__Bacteria	Verrucomicrobiota	Verrucomicrobiae	uncultured	uncultured	uncultured
64205	b815668a1e362dc6a897d2895c351449	A-init	A09	0.539041	d__Bacteria	Proteobacteria	Gammaproteobacteria	Pseudomonadales	Moraxellaceae	Acinetobacter
80605	da3fd1a55a332ea87aa1da2b633d54b2	A-0-V	A82	0.539027	d__Bacteria	Firmicutes	Bacilli	Lactobacillales	Streptococcaceae	Streptococcus
6951	161ebcef91dee235f2b1aefaa333a13f	B-0-V	C13	0.538889	d__Bacteria	Proteobacteria	Gammaproteobacteria	Diplorickettsiales	Diplorickettsiaceae	uncultured
82691	dcdf220234a342507a50899ecea1d558	A-0-F	A96	0.538883	d__Bacteria	Fusobacteriota	Fusobacteriia	Fusobacteriales	Fusobacteriaceae	Cetobacterium
67913	bdad62f4abe3944cd01f11c137bc3dd3	A-0-F	B08	0.538607	d__Bacteria	SAR324_clade(Marine_group_B)	SAR324_clade(Marine_group_B)	SAR324_clade(Marine_group_B)	SAR324_clade(Marine_group_B)	SAR324_clade(Marine_group_B)
31342	59691f971f4053e44ce26b13ca869aee	A-init	A01	0.53803	d__Bacteria	Proteobacteria	Gammaproteobacteria	Legionellales	Legionellaceae	Legionella
22994	41ac7740577df7fb4100bef8df5dacf9	B-init	A35	0.537951	d__Bacteria	Proteobacteria	Gammaproteobacteria	Burkholderiales	Burkholderiaceae	Polynucleobacter
65420	baa7b5455044e9617e4162035cb7a17d	B-init	A39	0.537949	d__Bacteria	Proteobacteria	Gammaproteobacteria	Enterobacterales	Erwiniaceae	Pantoea
14083	292e824eec1e72a5d384ae36fcc3ffee	B-0-V	C15	0.53782	d__Bacteria	Gemmatimonadota	Gemmatimonadetes	Gemmatimonadales	Gemmatimonadaceae	uncultured
64156	b815668a1e362dc6a897d2895c351449	B-init	A39	0.537717	d__Bacteria	Proteobacteria	Gammaproteobacteria	Pseudomonadales	Moraxellaceae	Acinetobacter
65990	bb293fbb849f1165f2dc6fb34d50093d	B-0-V	C13	0.537473	d__Bacteria	Proteobacteria	Gammaproteobacteria	Burkholderiales	Nitrosomonadaceae	oc32
51827	919b6cd7ed3170ca20a6e0b7e8edf456	B-init	A36	0.537343	d__Bacteria	Bacteroidota	Bacteroidia	Bacteroidales	Porphyromonadaceae	Porphyromonas
11363	23d95ffbe0b8fb252749ae0716ccfa20	B-0-V	C28	0.537089	d__Bacteria	Proteobacteria	Gammaproteobacteria	Burkholderiales	Gallionellaceae	Candidatus_Nitrotoga
95100	fa1876a8a0c3e00cd507feed3114b394	A-init	A20	0.537059	d__Bacteria	Firmicutes	Bacilli	Thermoactinomycetales	Thermoactinomycetaceae	Pasteuria
87215	e952c3122a43f59f4d55582e6cb41a79	B-1-F	D20	0.537023	d__Bacteria	Verrucomicrobiota	Verrucomicrobiae	Verrucomicrobiales	Rubritaleaceae	Rubritalea
9385	1ed72b3487b42affd1ce9152f0f0fd52	B-0-F	C57	0.536919	d__Bacteria	Patescibacteria	Saccharimonadia	Saccharimonadales	Saccharimonadales	Saccharimonadales
9560	1ed72b3487b42affd1ce9152f0f0fd52	A-init	A10	0.536898	d__Bacteria	Patescibacteria	Saccharimonadia	Saccharimonadales	Saccharimonadales	Saccharimonadales
68447	bfad690571983692244717f38b9c41c7	B-0-F	C47	0.536801	d__Bacteria	Bacteroidota	Bacteroidia	Bacteroidales	Bacteroidaceae	Bacteroides
7654	18a9028dff6d3759193ec26771449c1c	A-1-V	B62	0.536665	d__Bacteria	Proteobacteria	Gammaproteobacteria	Enterobacterales	Enterobacteriaceae	Klebsiella
55367	9a2d939e1b79f8730084d2cfa1548903	B-0-F	C63	0.536665	d__Bacteria	Proteobacteria	Gammaproteobacteria	Enterobacterales	Enterobacteriaceae	Citrobacter
318	00257959fddfe258bb4789ec2ad4c0e3	A-0-F	B27	0.536628	d__Bacteria	Proteobacteria	Alphaproteobacteria	Holosporales	Holosporaceae	Candidatus_Bealeia
88750	eccab839a45edd87251e3c3f36b9001b	B-0-F	C44	0.536477	d__Bacteria	Firmicutes	Clostridia	Clostridiales	Clostridiaceae	Clostridium_sensu_stricto_1
87470	e985a8aef57d225f98c3fa199a13f4a0	B-1-V	C86	0.53632	d__Bacteria	Actinobacteriota	Actinobacteria	Propionibacteriales	Propionibacteriaceae	Propionibacterium
29729	543dfb804ae59df0b11119f27b2e1d7d	B-0-V	C13	0.536195	d__Bacteria	Chloroflexi	Anaerolineae	SBR1031	A4b	A4b
64181	b815668a1e362dc6a897d2895c351449	A-1-V	B37	0.536186	d__Bacteria	Proteobacteria	Gammaproteobacteria	Pseudomonadales	Moraxellaceae	Acinetobacter
47694	88e7ae405a86114ca9a1bb2cde3630bd	A-0-F	A97	0.535773	d__Bacteria	Bacteroidota	Bacteroidia	Cytophagales	Hymenobacteraceae	Hymenobacter
47212	88aae7d474a1dbb76180ce66c7aa650c	A-0-F	A97	0.53532	d__Bacteria	Verrucomicrobiota	Verrucomicrobiae	Verrucomicrobiales	Verrucomicrobiaceae	Prosthecobacter
86688	e81a37d525623e17d4092ba2a35c435f	A-1-F	C03	0.535259	d__Bacteria	Actinobacteriota	Actinobacteria	Micrococcales	Microbacteriaceae	Microbacterium
78309	d44141885a7d3acb1d76e8b646515edf	A-init	A11	0.535165	d__Bacteria	Proteobacteria	Alphaproteobacteria	Sphingomonadales	Sphingomonadaceae	Sphingomonas
30083	569418df588c6249c6525811063aacf5	A-1-F	C04	0.535068	d__Bacteria	Firmicutes	Clostridia	Peptostreptococcales-Tissierellales	Peptostreptococcales-Tissierellales	Finegoldia
62531	b54b1d7ddd97506c4ecb374aba61f194	B-0-V	C13	0.535027	d__Bacteria	Bacteroidota	Bacteroidia	Chitinophagales	Chitinophagaceae	Lacibacter
81276	daa4f1dac916ad5bfe95a26e5143f993	A-0-F	A95	0.534844	d__Bacteria	Firmicutes	Bacilli	Lactobacillales	Lactobacillaceae	Lactobacillus
47935	88ea9d142fc791f01a1ab72922625e20	A-1-V	B34	0.534336	d__Bacteria	Firmicutes	Bacilli	Lactobacillales	Carnobacteriaceae	Alloiococcus
55803	9ba1130ac4fcb9347dd8f437eb93432f	B-0-V	C29	0.53402	d__Bacteria	Verrucomicrobiota	Verrucomicrobiae	Opitutales	Opitutaceae	Lacunisphaera
98547	ffeb583261485f4a1c92dd77dfc8d867	A-0-F	B08	0.533971	d__Bacteria	Proteobacteria	Gammaproteobacteria	Burkholderiales	Aquaspirillaceae	Aquaspirillum
70681	c3fc70a5986a97b52f6630b6df5fd3f8	A-init	A09	0.533616	d__Bacteria	Patescibacteria	Dojkabacteria	Dojkabacteria	Dojkabacteria	Dojkabacteria
10166	20c5f8d98ca07d162d2ee2b06b6b6719	A-1-V	B38	0.533573	d__Bacteria	Actinobacteriota	Coriobacteriia	Coriobacteriales	Eggerthellaceae	Slackia
64216	b815668a1e362dc6a897d2895c351449	A-0-F	B25	0.533332	d__Bacteria	Proteobacteria	Gammaproteobacteria	Pseudomonadales	Moraxellaceae	Acinetobacter
91828	f2735c286490a71c359f4d5db6bdd217	B-0-V	C25	0.533041	d__Bacteria	Firmicutes	Clostridia	Oscillospirales	Ruminococcaceae	Subdoligranulum
15242	2aa282c745a023e4d652f986b63864b5	A-0-V	A85	0.532504	d__Bacteria	Bacteroidota	Bacteroidia	Bacteroidales	Prevotellaceae	Prevotella
39075	736c3b4048da0db6b84887a6822e8663	A-0-F	B08	0.532234	d__Bacteria	Bacteroidota	Bacteroidia	Cytophagales	Spirosomaceae	Dyadobacter
92481	f42dfe291da99aa40717f2f97bc969e5	B-1-V	C73	0.532048	d__Bacteria	Bacteroidota	Bacteroidia	Flavobacteriales	Weeksellaceae	uncultured
52165	92a041c7da1bfe1de366dfda713479db	A-1-V	B52	0.532047	d__Bacteria	Firmicutes	Clostridia	Peptostreptococcales-Tissierellales	Peptostreptococcales-Tissierellales	Anaerococcus
15263	2aa282c745a023e4d652f986b63864b5	B-0-F	C48	0.531619	d__Bacteria	Bacteroidota	Bacteroidia	Bacteroidales	Prevotellaceae	Prevotella
69389	c150839b57c4ab5ed846615c91f5a818	B-init	A36	0.531586	d__Bacteria	Firmicutes	Clostridia	Peptostreptococcales-Tissierellales	Peptostreptococcales-Tissierellales	Peptoniphilus
67893	bdad62f4abe3944cd01f11c137bc3dd3	B-1-V	C86	0.531524	d__Bacteria	SAR324_clade(Marine_group_B)	SAR324_clade(Marine_group_B)	SAR324_clade(Marine_group_B)	SAR324_clade(Marine_group_B)	SAR324_clade(Marine_group_B)
82647	dcdf220234a342507a50899ecea1d558	B-1-F	D27	0.531344	d__Bacteria	Fusobacteriota	Fusobacteriia	Fusobacteriales	Fusobacteriaceae	Cetobacterium
14469	297fb40b31a95eb931db64679c22b31e	B-0-F	C54	0.531334	d__Bacteria	Proteobacteria	Alphaproteobacteria	Rhizobiales	Devosiaceae	Devosia
85544	e4beb2a0cf01b366f1ab74e2a8673aba	B-1-F	D28	0.531098	d__Bacteria	Firmicutes	Clostridia	Lachnospirales	Lachnospiraceae	Tyzzerella
34224	63c01566365c4a84394c6eee133713f3	B-init	A46	0.531019	d__Bacteria	Proteobacteria	Gammaproteobacteria	Alteromonadales	Shewanellaceae	Shewanella
69500	c150839b57c4ab5ed846615c91f5a818	B-1-V	C73	0.530888	d__Bacteria	Firmicutes	Clostridia	Peptostreptococcales-Tissierellales	Peptostreptococcales-Tissierellales	Peptoniphilus
72340	c6f26b958dcb448ae404af602ea09774	A-init	A10	0.530847	d__Bacteria	Proteobacteria	Gammaproteobacteria	Alteromonadales	Alteromonadaceae	Rheinheimera
6829	159174015b3dba531bcc07218d47e7fd	B-0-V	C13	0.530436	d__Bacteria	Proteobacteria	Gammaproteobacteria	Xanthomonadales	Rhodanobacteraceae	Tahibacter
47021	887a09354d908590ad7bb6d121043e8a	B-0-V	C39	0.530282	d__Bacteria	Firmicutes	Negativicutes	Veillonellales-Selenomonadales	Veillonellaceae	Veillonella
38735	715d62eee33583e65e47a4ab721248dd	A-0-V	A85	0.530183	d__Bacteria	Firmicutes	Clostridia	Lachnospirales	Lachnospiraceae	Lachnospiraceae_NK4A136_group
71425	c5984d1d35e5cfc4c8cdb81db6cd5d44	B-1-V	C99	0.529923	d__Bacteria	Proteobacteria	Gammaproteobacteria	Pseudomonadales	Moraxellaceae	Perlucidibaca
64242	b815668a1e362dc6a897d2895c351449	B-init	A46	0.529887	d__Bacteria	Proteobacteria	Gammaproteobacteria	Pseudomonadales	Moraxellaceae	Acinetobacter
2662	08b724bfcf15bd269747a98e320242f1	B-0-V	C29	0.529764	d__Bacteria	Myxococcota	Polyangia	Polyangiales	Polyangiaceae	Pajaroellobacter
55330	9a2d939e1b79f8730084d2cfa1548903	A-0-F	A97	0.529515	d__Bacteria	Proteobacteria	Gammaproteobacteria	Enterobacterales	Enterobacteriaceae	Citrobacter
86770	e84d01f283fcb8985884aef057727e86	B-init	A35	0.529482	d__Bacteria	Firmicutes	Clostridia	Lachnospirales	Lachnospiraceae	Marvinbryantia
94615	f9376caf3c07919af47fa34e8fe3e550	B-init	A41	0.529423	d__Bacteria	Firmicutes	Bacilli	Bacillales	Bacillaceae	Geobacillus
68524	bfad690571983692244717f38b9c41c7	A-init	A04	0.529382	d__Bacteria	Bacteroidota	Bacteroidia	Bacteroidales	Bacteroidaceae	Bacteroides
94962	f991274e234ade6f6a6a2df1daeea685	B-1-F	D26	0.529216	d__Bacteria	Actinobacteriota	Actinobacteria	Bifidobacteriales	Bifidobacteriaceae	Bifidobacterium
69105	c12e33a0a9682c774dca5456b2a5fa7c	B-init	A29	0.529018	d__Bacteria	Firmicutes	Clostridia	Oscillospirales	Oscillospiraceae	UCG-005
68171	bf62d8aadc3a6bb91b5fdac6cf8e6b89	B-0-V	C15	0.528821	d__Bacteria	Bacteroidota	Bacteroidia	Cytophagales	Cytophagaceae	Cytophaga
7703	18a9028dff6d3759193ec26771449c1c	B-1-V	C89	0.528711	d__Bacteria	Proteobacteria	Gammaproteobacteria	Enterobacterales	Enterobacteriaceae	Klebsiella
97432	fd8faac247e212bb75fb7df22d7c3a3f	B-0-V	C29	0.5287	d__Bacteria	Verrucomicrobiota	Verrucomicrobiae	Pedosphaerales	Pedosphaeraceae	Pedosphaeraceae
86529	e81a37d525623e17d4092ba2a35c435f	A-init	A01	0.528479	d__Bacteria	Actinobacteriota	Actinobacteria	Micrococcales	Microbacteriaceae	Microbacterium
74866	cc4a5f873bec3500c2071124731a272e	A-1-F	B77	0.528259	d__Bacteria	Bacteroidota	Bacteroidia	Cytophagales	Spirosomaceae	Arsenicibacter
53834	95595a8e5962ef69862b877b403c5943	A-1-V	B61	0.528224	d__Bacteria	Firmicutes	Bacilli	Staphylococcales	Staphylococcaceae	Staphylococcus
14618	29c8ec5643415b1ecc3c763b79aaceb0	B-1-F	D04	0.528099	d__Bacteria	Proteobacteria	Alphaproteobacteria	Rhizobiales	Xanthobacteraceae	uncultured
87303	e952c3122a43f59f4d55582e6cb41a79	A-init	A09	0.527911	d__Bacteria	Verrucomicrobiota	Verrucomicrobiae	Verrucomicrobiales	Rubritaleaceae	Rubritalea
18829	361d5fcf93ca753fe4872c98a62972b3	A-0-F	B25	0.527667	d__Bacteria	Firmicutes	Clostridia	Lachnospirales	Lachnospiraceae	Anaerostipes
62518	b54b1d7ddd97506c4ecb374aba61f194	A-0-F	B08	0.527564	d__Bacteria	Bacteroidota	Bacteroidia	Chitinophagales	Chitinophagaceae	Lacibacter
49845	8d1a8eabe89284502bdfb75fe1f47783	A-1-F	B88	0.527195	d__Bacteria	Actinobacteriota	Actinobacteria	Corynebacteriales	Dietziaceae	Dietzia
81306	daa4f1dac916ad5bfe95a26e5143f993	B-0-V	C18	0.527084	d__Bacteria	Firmicutes	Bacilli	Lactobacillales	Lactobacillaceae	Lactobacillus
75050	cc512e28c4698b4ecf9a3cbd1d40412b	B-0-V	C28	0.526706	d__Bacteria	Proteobacteria	Gammaproteobacteria	Pseudomonadales	Pseudomonadaceae	Pseudomonas
39830	743dc7044bb54bab828482df9154674c	A-1-F	B77	0.526618	d__Bacteria	Bacteroidota	Bacteroidia	Flavobacteriales	Flavobacteriaceae	Aequorivita
11671	242e934647b5b1e487822f49d3d63fcb	B-0-V	C28	0.526297	d__Bacteria	Desulfobacterota	Desulfuromonadia	Bradymonadales	Bradymonadales	Bradymonadales
34258	63c01566365c4a84394c6eee133713f3	B-init	A29	0.525169	d__Bacteria	Proteobacteria	Gammaproteobacteria	Alteromonadales	Shewanellaceae	Shewanella
14385	297fb40b31a95eb931db64679c22b31e	B-0-V	C13	0.524911	d__Bacteria	Proteobacteria	Alphaproteobacteria	Rhizobiales	Devosiaceae	Devosia
95040	f991274e234ade6f6a6a2df1daeea685	B-1-V	C78	0.524872	d__Bacteria	Actinobacteriota	Actinobacteria	Bifidobacteriales	Bifidobacteriaceae	Bifidobacterium
37380	6eea10a6bbd0503ada4ca0c213a847c7	A-init	A02	0.524867	d__Bacteria	Proteobacteria	Alphaproteobacteria	Rhodobacterales	Rhodobacteraceae	Defluviimonas
45825	86594ef9e0e703f214c98c4ca7175228	A-1-V	B36	0.524712	d__Bacteria	Proteobacteria	Gammaproteobacteria	Enterobacterales	Hafniaceae	Hafnia-Obesumbacterium
53847	95595a8e5962ef69862b877b403c5943	A-1-F	B99	0.524697	d__Bacteria	Firmicutes	Bacilli	Staphylococcales	Staphylococcaceae	Staphylococcus
85187	e2f2804549f8d12e18495f5cccb1a67e	A-0-V	A74	0.524401	d__Bacteria	Proteobacteria	Alphaproteobacteria	Rhizobiales	Rhizobiaceae	Mesorhizobium
62035	b24cd5a63c535ff4e55a2506d3cd62bb	A-init	A19	0.524262	d__Bacteria	Actinobacteriota	Actinobacteria	Bifidobacteriales	Bifidobacteriaceae	Gardnerella
49016	8b43529dc6b8383e6fccd29472b3a9d8	A-1-F	B75	0.523818	d__Bacteria	Proteobacteria	Gammaproteobacteria	Burkholderiales	Comamonadaceae	Curvibacter
25135	48cb184415f98a446e793faad901d64e	B-0-F	C43	0.523206	d__Bacteria	Proteobacteria	Gammaproteobacteria	Vibrionales	Vibrionaceae	Photobacterium
84201	e080c09a47b4b0be40eddbce1db4ecb6	A-init	A05	0.52315	d__Bacteria	Proteobacteria	Alphaproteobacteria	Rhodobacterales	Rhodobacteraceae	Rubellimicrobium
19499	38f9479d2f37d1036274704b09d2e3c5	B-1-F	D19	0.522611	d__Bacteria	Firmicutes	Clostridia	Lachnospirales	Lachnospiraceae	Blautia
97861	fdc1a7c3ebe3c43c9205147181cadf6b	B-1-F	D06	0.522597	d__Bacteria	Actinobacteriota	Actinobacteria	Corynebacteriales	Corynebacteriaceae	Corynebacterium
8069	1a8921e0631b1b52e7f6151456830546	A-0-V	A85	0.521194	d__Bacteria	Actinobacteriota	Actinobacteria	Micrococcales	Microbacteriaceae	Microbacteriaceae
39982	743dc7044bb54bab828482df9154674c	B-0-V	C19	0.520676	d__Bacteria	Bacteroidota	Bacteroidia	Flavobacteriales	Flavobacteriaceae	Aequorivita
31879	5c0591245b7a693648643321b14306c5	B-1-F	D04	0.520454	d__Bacteria	Proteobacteria	Gammaproteobacteria	Gammaproteobacteria_Incertae_Sedis	Unknown_Family	Acidibacter
47012	887a09354d908590ad7bb6d121043e8a	B-1-V	C97	0.52028	d__Bacteria	Firmicutes	Negativicutes	Veillonellales-Selenomonadales	Veillonellaceae	Veillonella
[truncated: 96,737 more rows]

## Sheet: T6_phylum_initial_rel_abund
treatment	Phylum	mean_rel_abund
A-init	*Actinobacteriota*	0.104644
A-init	*Bacteroidota*	0.0244011
A-init	*Desulfobacterota*	0.326083
A-init	*Firmicutes*	0.117732
A-init	*Fusobacteriota*	0.205877
A-init	*Proteobacteria*	0.175771
A-init	*Spirochaetota*	0.000553748
A-init	*Verrucomicrobiota*	0.0304592
A-init	Other	0.0144791
B-init	*Actinobacteriota*	0.149289
B-init	*Bacteroidota*	0.0449665
B-init	*Desulfobacterota*	0.0677444
B-init	*Firmicutes*	0.496157
B-init	*Fusobacteriota*	0.0116246
B-init	*Proteobacteria*	0.191719
B-init	*Spirochaetota*	0.0269802
B-init	*Verrucomicrobiota*	0.00548552
B-init	Other	0.00603393

## Sheet: T7_genus_initial_rel_abund
treatment	Genus	mean_rel_abund
A-init	*Acinetobacter*	0.00951304
A-init	*Anaerococcus*	0.00496995
A-init	*Anoxybacillus*	0.000407349
A-init	*Bacteroides*	0.0124033
A-init	*Bifidobacterium*	0.0368029
A-init	*Blautia*	0.00553876
A-init	*Brevinema*	0.000568621
A-init	*Brevundimonas*	0.00616201
A-init	*Cetobacterium*	0.20606
A-init	*Clostridium_sensu_stricto_1*	0.000374272
A-init	*Corynebacterium*	0.00486035
A-init	*Cutibacterium*	0.0303091
A-init	*Enhydrobacter*	0.0141963
A-init	*Escherichia-Shigella*	0.00563464
A-init	*Lactobacillus*	0.00649606
A-init	*Luteolibacter*	0.0244682
A-init	*Photobacterium*	0.0010658
A-init	*Plesiomonas*	0.0163526
A-init	*Prevotella*	0.00293538
A-init	*Pseudorhodobacter*	0.0192927
A-init	*Serratia*	0.0470782
A-init	*Staphylococcus*	0.0289619
A-init	*Streptococcus*	0.00313881
A-init	*Weissella*	9.62294e-05
A-init	Other	0.172586
A-init	uncultured	0.339727
B-init	*Acinetobacter*	0.025543
B-init	*Anaerococcus*	0.0176489
B-init	*Anoxybacillus*	0.019721
B-init	*Bacteroides*	0.0284496
B-init	*Bifidobacterium*	0.0801093
B-init	*Blautia*	0.018803
B-init	*Brevinema*	0.0317976
B-init	*Brevundimonas*	0.016157
B-init	*Cetobacterium*	0.00511437
B-init	*Clostridium_sensu_stricto_1*	0.0192093
B-init	*Corynebacterium*	0.0232797
B-init	*Cutibacterium*	0.0493088
B-init	*Enhydrobacter*	0.0283203
B-init	*Escherichia-Shigella*	0.0173451
B-init	*Lactobacillus*	0.0331725
B-init	*Luteolibacter*	0.00501172
B-init	*Photobacterium*	0.0519926
B-init	*Plesiomonas*	0.00489806
B-init	*Prevotella*	0.0237809
B-init	*Pseudorhodobacter*	0.000389858
B-init	*Serratia*	0.000956161
B-init	*Staphylococcus*	0.0689429
B-init	*Streptococcus*	0.0413823
B-init	*Weissella*	0.0351112
B-init	Other	0.29555
B-init	uncultured	0.0580047

## Sheet: T8_raw_reads
Treatment	reads
A-init	19,293 ± 9,110
A-0-V	23,090 ± 17,742
A-1-V	13,451 ± 9,380
A-0-F	15,996 ± 12,833
A-1-F	2,390 ± 3,653
B-init	21,930 ± 13,531
B-0-V	4,824 ± 9,864
B-1-V	21,880 ± 17,287
B-0-F	4,346 ± 867
B-1-F	31,635 ± 17,212
total no. Reads	2,446,407
